# Supplementary material for: ASRGL1 Correlates With Immune Cell Infiltration in Hepatocellular Carcinoma and Can Serve as a Prognostic Biomarker
Source: Front Oncol. 2021 Jun 25;11:680070. doi: 10.3389/fonc.2021.680070 (PMC8267417; doi:10.3389/fonc.2021.680070)
Supplement: Supplementary Table 1 — The co-expressed genes of ASRGL1 [file Table_1.xls]

Supplementary 1.The co-expressed genes of ASRGL1
Query	Statistic	P-value	FDR (BH)	Event_SD	Event_TD
A1BG	-0.16131363	0.001826558	0.005175465	371	371
A1CF	-0.049816725	0.338620672	0.437995132	371	370
A2BP1	0.133778519	0.009889583	0.022429448	371	61
A2LD1	-0.04359817	0.402410199	0.500988376	371	371
A2ML1	0.040977248	0.431314236	0.529012528	371	85
A2M	0.161985615	0.00174668	0.004975092	371	371
A4GALT	0.111983604	0.031047374	0.059899843	371	371
A4GNT	0.145781891	0.004900116	0.012276565	371	174
AAA1	0.184129221	0.000363662	0.001256587	371	194
AAAS	0.064050943	0.218394201	0.307415338	371	371
AACSL	0.174268419	0.000748548	0.002363698	371	114
AACS	0.393570051	3.40E-15	1.58E-13	371	371
AADACL2	-0.005684935	0.913098625	0.936143468	371	23
AADACL3	0.149570929	0.003883445	0.010005948	371	36
AADACL4	0.016187764	0.7559781	0.813258575	371	39
AADAC	-0.223948383	1.33E-05	6.75E-05	371	370
AADAT	-0.199973265	0.000105319	0.000422557	371	370
AAGAB	0.156412432	0.002518035	0.006848369	371	371
AAK1	0.14062089	0.006669679	0.015958844	371	371
AAMP	-0.064660311	0.214036133	0.302327555	371	371
AANAT	0.08964964	0.084631913	0.140573368	371	131
AARS2	0.069563926	0.181224436	0.26339485	371	371
AARSD1	0.126990598	0.014378136	0.031057272	371	371
AARS	0.006929987	0.894167964	0.92188657	371	371
AASDHPPT	-0.241730755	2.47E-06	1.51E-05	371	371
AASDH	-0.160073445	0.001982813	0.005547199	371	371
AASS	-0.332995166	4.67E-11	8.55E-10	371	370
AATF	0.195311406	0.000153221	0.000587012	371	371
AATK	0.160614607	0.001913186	0.005375809	371	371
ABAT	-0.258927526	4.26E-07	3.15E-06	371	371
ABCA10	0.063911639	0.219399326	0.308633906	371	371
ABCA11P	0.01888916	0.71687717	0.781569911	371	371
ABCA12	0.184327098	0.000358294	0.001241163	371	165
ABCA13	0.17996487	0.000495549	0.001649787	371	312
ABCA17P	0.172830738	0.000829042	0.002582443	371	319
ABCA1	-0.003561256	0.94549637	0.961145589	371	371
ABCA2	0.053115874	0.307561547	0.404946212	371	371
ABCA3	0.162651225	0.001670725	0.00479323	371	371
ABCA4	0.150808149	0.003595393	0.009353587	371	370
ABCA5	-0.073826801	0.155857243	0.233072211	371	371
ABCA6	-0.253391126	7.61E-07	5.29E-06	371	371
ABCA7	0.208308056	5.27E-05	0.000229754	371	371
ABCA8	-0.315818223	4.89E-10	7.08E-09	371	368
ABCA9	-0.3040688	2.24E-09	2.82E-08	371	370
ABCB10	-0.126093262	0.015088858	0.032396577	371	371
ABCB11	-0.272639351	9.55E-08	8.10E-07	371	363
ABCB1	0.038347734	0.461482487	0.558273871	371	371
ABCB4	-0.237160351	3.86E-06	2.24E-05	371	371
ABCB5	0.25491632	6.49E-07	4.59E-06	371	225
ABCB6	0.010580692	0.839043983	0.879806002	371	371
ABCB7	-0.187618661	0.000279151	0.000993256	371	371
ABCB8	-0.066560898	0.200845629	0.286766045	371	371
ABCB9	0.3545487	1.98E-12	5.14E-11	371	371
ABCC10	0.142708682	0.00589447	0.014389124	371	371
ABCC11	-0.020752314	0.690326619	0.759956536	371	371
ABCC12	0.029071224	0.576721652	0.663823016	371	112
ABCC13	0.145675488	0.004931845	0.012343244	371	90
ABCC1	0.278268442	5.04E-08	4.57E-07	371	371
ABCC2	-0.128189113	0.013474821	0.029341501	371	371
ABCC3	0.004112522	0.937075739	0.954467144	371	371
ABCC4	0.307150241	1.51E-09	2.00E-08	371	371
ABCC5	0.345630135	7.54E-12	1.70E-10	371	371
ABCC6P1	-0.162587674	0.001677844	0.004809499	371	367
ABCC6P2	0.02048536	0.694108499	0.762644218	371	371
ABCC6	-0.190150794	0.00022972	0.000836805	371	371
ABCC8	0.27176425	1.05E-07	8.85E-07	371	243
ABCC9	-0.344506836	8.90E-12	1.97E-10	371	371
ABCD1	0.256692811	5.39E-07	3.88E-06	371	371
ABCD2	0.007748258	0.881758323	0.912113262	371	342
ABCD3	-0.15646785	0.002509037	0.006829489	371	371
ABCD4	-0.070991386	0.172410722	0.252723597	371	371
ABCE1	-0.065457742	0.208427928	0.295611343	371	371
ABCF1	0.154503048	0.00284662	0.007631593	371	371
ABCF2	0.11653773	0.024783917	0.049523089	371	371
ABCF3	-0.036059534	0.488662857	0.584096805	371	371
ABCG1	0.241177935	2.61E-06	1.59E-05	371	371
ABCG2	-0.430142008	3.85E-18	3.17E-16	371	371
ABCG4	0.036982333	0.477599191	0.574110365	371	308
ABCG5	-0.018418087	0.723645962	0.78709043	371	370
ABCG8	-0.04527321	0.384559006	0.484486468	371	366
ABHD10	-0.179229742	0.000523007	0.001728206	371	371
ABHD11	0.15020216	0.00373397	0.009667077	371	371
ABHD12B	-0.101061372	0.05177582	0.092758803	371	308
ABHD12	0.243314286	2.11E-06	1.32E-05	371	371
ABHD13	-0.011113249	0.831061348	0.87345841	371	371
ABHD14A	0.074491506	0.152156382	0.228481151	371	371
ABHD14B	-0.294076965	7.77E-09	8.51E-08	371	371
ABHD15	-0.16441193	0.001484163	0.004318313	371	371
ABHD1	-0.3579306	1.18E-12	3.21E-11	371	366
ABHD2	-0.172506719	0.000848255	0.00263377	371	371
ABHD3	0.16587388	0.001343999	0.003959581	371	371
ABHD4	-0.062743064	0.227961423	0.318095361	371	371
ABHD5	-0.064268056	0.216834231	0.305716316	371	371
ABHD6	-0.244628247	1.85E-06	1.17E-05	371	371
ABHD8	0.184008403	0.000366976	0.001266175	371	371
ABI1	-0.081637901	0.116468169	0.183247422	371	371
ABI2	0.286818124	1.86E-08	1.87E-07	371	371
ABI3BP	0.125855772	0.015282041	0.032750519	371	371
ABI3	0.169324274	0.001060057	0.003214866	371	371
ABL1	0.078958374	0.128993088	0.199580638	371	371
ABL2	0.038982484	0.454094423	0.551042766	371	371
ABLIM1	-0.290172914	1.25E-08	1.30E-07	371	371
ABLIM2	0.061463591	0.237605007	0.329039826	371	371
ABLIM3	0.005957404	0.908951226	0.933264255	371	371
ABO	0.022188581	0.670113313	0.743732446	371	227
ABP1	-0.067541635	0.194274827	0.278782907	371	345
ABRA	0.017935645	0.73060049	0.792498256	371	139
ABR	0.183343887	0.000385713	0.001322577	371	371
ABT1	-0.021277275	0.682912108	0.754287875	371	371
ABTB1	0.072844786	0.161448722	0.239706472	371	371
ABTB2	-0.298640748	4.43E-09	5.17E-08	371	371
ACAA1	-0.346549097	6.58E-12	1.51E-10	371	371
ACAA2	-0.28252668	3.08E-08	2.93E-07	371	371
ACACA	0.151656864	0.003409137	0.008926624	371	371
ACACB	-0.016451674	0.75212875	0.810203793	371	371
ACAD10	-0.16184892	0.001762665	0.005012325	371	371
ACAD11	-0.40363044	5.72E-16	3.07E-14	371	371
ACAD8	-0.164645085	0.001460946	0.004265088	371	371
ACAD9	-0.048794412	0.348638407	0.447899294	371	371
ACADL	-0.213692705	3.32E-05	0.00015209	371	360
ACADM	-0.284752577	2.38E-08	2.32E-07	371	371
ACADSB	-0.246528798	1.53E-06	9.88E-06	371	371
ACADS	-0.04635018	0.373340569	0.472924958	371	371
ACADVL	-0.230804658	7.08E-06	3.85E-05	371	371
ACAN	0.283514756	2.75E-08	2.64E-07	371	350
ACAP1	0.187219852	0.000287786	0.001020701	371	371
ACAP2	-0.046440391	0.372410122	0.472016443	371	371
ACAP3	0.084040143	0.106067251	0.169602037	371	371
ACAT1	-0.247620431	1.37E-06	8.94E-06	371	371
ACAT2	0.075892579	0.144574391	0.219144108	371	371
ACBD3	-0.020452681	0.694571971	0.762845956	371	371
ACBD4	-0.2722879	9.93E-08	8.38E-07	371	371
ACBD5	-0.203452954	7.92E-05	0.000329047	371	371
ACBD6	0.188654949	0.000257829	0.000925322	371	371
ACBD7	0.226418659	1.06E-05	5.53E-05	371	369
ACCN1	0.061109117	0.240326781	0.332139447	371	233
ACCN2	0.092363967	0.075592565	0.12803563	371	367
ACCN3	-0.032184288	0.536587616	0.628078642	371	368
ACCN4	0.100615023	0.052823778	0.094271998	371	171
ACCN5	-0.012979826	0.803224685	0.851750794	371	127
ACCSL	-0.049773465	0.339040818	0.438424715	371	13
ACCS	-0.093078871	0.073347082	0.12479465	371	371
ACD	0.17251945	0.000847493	0.002631917	371	371
ACE2	-0.202431631	8.61E-05	0.00035385	371	355
ACER1	-0.269827813	1.31E-07	1.08E-06	371	108
ACER2	-0.145889321	0.004868268	0.012205592	371	365
ACER3	0.26243071	2.93E-07	2.23E-06	371	371
ACE	0.076035677	0.14381653	0.218211189	371	371
ACHE	0.29363986	8.20E-09	8.92E-08	371	370
ACIN1	0.181006603	0.000458925	0.001544055	371	371
ACLY	0.141072467	0.006494664	0.015603798	371	371
ACMSD	0.006631774	0.898697149	0.925280148	371	367
ACN9	-0.024120835	0.643292918	0.721075875	371	371
ACO1	-0.087936385	0.090772537	0.149033334	371	371
ACO2	0.037485944	0.47161931	0.568489364	371	371
ACOT11	0.342664694	1.17E-11	2.51E-10	371	363
ACOT12	-0.170663464	0.000965601	0.002957218	371	367
ACOT13	-0.322306191	2.05E-10	3.27E-09	371	371
ACOT1	-0.226048705	1.10E-05	5.68E-05	371	371
ACOT2	-0.255440879	6.15E-07	4.37E-06	371	371
ACOT4	-0.05445471	0.295510841	0.392259931	371	371
ACOT6	-0.123415387	0.017396206	0.036577014	371	370
ACOT7	0.266474294	1.89E-07	1.50E-06	371	371
ACOT8	0.11593026	0.025550704	0.050830948	371	371
ACOT9	0.018244297	0.72614861	0.789043995	371	371
ACOX1	-0.25854414	4.44E-07	3.26E-06	371	371
ACOX2	-0.166453075	0.001291914	0.003822592	371	371
ACOX3	-0.107214702	0.039009628	0.072800918	371	371
ACOXL	0.126987288	0.014380702	0.031059373	371	233
ACP1	0.067835687	0.192335682	0.276637892	371	371
ACP2	0.201918603	8.98E-05	0.000367578	371	371
ACP5	0.293165445	8.68E-09	9.40E-08	371	371
ACP6	-0.026224623	0.614609982	0.696606933	371	371
ACPL2	0.110337288	0.033622889	0.064123606	371	371
ACPP	0.200038837	0.000104758	0.00042085	371	291
ACPT	0.256654978	5.41E-07	3.90E-06	371	188
ACRBP	0.130749328	0.011710787	0.026003377	371	371
ACRC	-0.018211186	0.726625757	0.789304162	371	371
ACRV1	0.367122733	2.79E-13	8.71E-12	371	220
ACR	-0.335348727	3.35E-11	6.33E-10	371	349
ACSBG1	0.032197838	0.536416027	0.627914688	371	350
ACSBG2	0.130571718	0.011826224	0.026212956	371	172
ACSF2	-0.061404167	0.23805977	0.329555051	371	371
ACSF3	-0.095493786	0.066160576	0.114483713	371	371
ACSL1	-0.164441534	0.001481196	0.004310941	371	371
ACSL3	0.115282312	0.026391026	0.052221099	371	371
ACSL4	0.219121633	2.06E-05	9.93E-05	371	371
ACSL5	-0.312598974	7.47E-10	1.04E-08	371	371
ACSL6	-0.304691842	2.07E-09	2.64E-08	371	369
ACSM1	0.004297204	0.93425622	0.952485364	371	369
ACSM2A	-0.267984256	1.60E-07	1.29E-06	371	371
ACSM2B	-0.237464531	3.75E-06	2.18E-05	371	370
ACSM3	-0.195496743	0.000150979	0.000579426	371	370
ACSM4	-0.032860565	0.528057694	0.61984241	371	21
ACSM5	-0.283031063	2.91E-08	2.78E-07	371	371
ACSS1	0.361351086	6.94E-13	1.99E-11	371	371
ACSS2	-0.093855902	0.070968397	0.121369423	371	371
ACSS3	-0.244794303	1.82E-06	1.15E-05	371	371
ACTA1	0.219514104	1.99E-05	9.62E-05	371	329
ACTA2	0.00902228	0.862495415	0.897406051	371	371
ACTBL2	0.096407088	0.06359789	0.110606474	371	121
ACTB	0.133756266	0.009901989	0.022452473	371	371
ACTC1	0.02896025	0.578177969	0.664884639	371	221
ACTG1	0.196844617	0.000135576	0.00052753	371	371
ACTG2	0.032835655	0.528370649	0.620136684	371	371
ACTL6A	0.206225058	6.28E-05	0.000268319	371	371
ACTL6B	0.195839147	0.000146918	0.00056613	371	91
ACTL7A	-0.024129123	0.643178831	0.720988559	371	21
ACTL7B	0.023674888	0.649443478	0.726620968	371	85
ACTL8	0.164216661	0.001503867	0.004366717	371	199
ACTL9	0.032045818	0.538342624	0.629578031	371	5
ACTN1	-0.045303296	0.384242853	0.484218568	371	371
ACTN2	-0.092903502	0.073892815	0.125669511	371	355
ACTN3	0.16026016	0.001958532	0.005487747	371	221
ACTN4	0.154368969	0.002871098	0.00769204	371	371
ACTR10	-0.024900356	0.632600101	0.711893985	371	371
ACTR1A	0.078225948	0.1325919	0.204197266	371	371
ACTR1B	-0.167612947	0.001193147	0.003567979	371	371
ACTR2	0.044882805	0.388675921	0.488653395	371	371
ACTR3B	-0.078020276	0.133616275	0.205549287	371	371
ACTR3C	0.019995349	0.701070088	0.768415399	371	371
ACTR3	0.073060551	0.160207429	0.238253858	371	371
ACTR5	0.114195816	0.027853498	0.054626637	371	371
ACTR6	0.037769005	0.468276389	0.565017396	371	371
ACTR8	0.131919675	0.010974707	0.024566079	371	371
ACTRT1	0.132360558	0.010708219	0.024050636	371	36
ACVR1B	0.198347137	0.00012015	0.000474172	371	371
ACVR1C	-0.087538073	0.092250109	0.150998823	371	367
ACVR1	-0.021419337	0.68091082	0.752822319	371	371
ACVR2A	-0.090476113	0.081791738	0.136584661	371	371
ACVR2B	0.093357668	0.072486252	0.123562173	371	371
ACVRL1	0.101526902	0.050701347	0.091104197	371	371
ACY1	-0.246983416	1.46E-06	9.48E-06	371	371
ACY3	-0.141391965	0.006373335	0.015351176	371	370
ACYP1	0.269460038	1.36E-07	1.12E-06	371	371
ACYP2	-0.401380464	8.56E-16	4.48E-14	371	371
ADAD1	0.060276302	0.246807291	0.339259977	371	30
ADAD2	-0.07649454	0.141406809	0.215281439	371	246
ADAL	-0.218289246	2.22E-05	0.000106068	371	371
ADAM10	-0.06313055	0.225096451	0.314882095	371	371
ADAM11	0.15592155	0.002599037	0.007043669	371	369
ADAM12	0.278755079	4.77E-08	4.36E-07	371	369
ADAM15	0.324643475	1.49E-10	2.46E-09	371	371
ADAM17	0.114684357	0.027187506	0.053520702	371	371
ADAM18	0.082484077	0.112717072	0.178305208	371	24
ADAM19	0.224220241	1.30E-05	6.60E-05	371	371
ADAM20	-0.062725569	0.228091389	0.318232135	371	236
ADAM21P1	-0.061530936	0.237090372	0.328464144	371	197
ADAM21	-0.016855044	0.746257155	0.805621276	371	323
ADAM22	0.285514962	2.17E-08	2.15E-07	371	299
ADAM23	0.229866504	7.73E-06	4.15E-05	371	317
ADAM28	0.254243623	6.97E-07	4.88E-06	371	355
ADAM29	0.046898043	0.367711913	0.467042189	371	46
ADAM2	0.142709528	0.005894173	0.014389124	371	14
ADAM30	0.067154403	0.196850201	0.281909977	371	62
ADAM32	0.069341311	0.182628453	0.265164642	371	192
ADAM33	0.07118476	0.171241746	0.251361485	371	359
ADAM3A	0.065589454	0.207511926	0.294616062	371	5
ADAM5P	-0.039371058	0.449604646	0.547027224	371	9
ADAM6	0.113527806	0.028786788	0.056158479	371	371
ADAM7	0.011054275	0.831944491	0.874216508	371	8
ADAM8	0.205264381	6.81E-05	0.000287872	371	371
ADAM9	0.039755661	0.445185552	0.543208598	371	371
ADAMDEC1	0.233874035	5.29E-06	2.96E-05	371	342
ADAMTS10	0.03617262	0.487299685	0.582782034	371	371
ADAMTS12	-0.001754855	0.973126865	0.980559071	371	358
ADAMTS13	-0.020657348	0.691671103	0.760886768	371	371
ADAMTS14	0.277457746	5.53E-08	4.96E-07	371	365
ADAMTS15	-0.036532109	0.482979918	0.579006254	371	313
ADAMTS16	0.023978386	0.64525497	0.722909094	371	313
ADAMTS17	0.068218876	0.189830029	0.273725668	371	371
ADAMTS18	-0.073058136	0.160221283	0.238253858	371	280
ADAMTS19	0.076651988	0.140587134	0.214339702	371	29
ADAMTS1	-0.089224333	0.086124149	0.14271879	371	371
ADAMTS20	0.161011789	0.001863514	0.005264454	371	108
ADAMTS2	0.026817419	0.606630224	0.689838879	371	370
ADAMTS3	0.215650925	2.80E-05	0.000130784	371	343
ADAMTS4	-0.058252298	0.263062151	0.357362712	371	371
ADAMTS5	0.119031781	0.021840204	0.044461532	371	371
ADAMTS6	0.259367837	4.07E-07	3.01E-06	371	363
ADAMTS7	0.066732901	0.199681699	0.285329136	371	371
ADAMTS8	-0.082900299	0.110907092	0.175928903	371	360
ADAMTS9	0.099959988	0.054393611	0.096556038	371	371
ADAMTSL1	-0.139906918	0.006955014	0.016553597	371	370
ADAMTSL2	0.101052405	0.051796702	0.092771186	371	371
ADAMTSL3	-0.112793193	0.029843965	0.057925903	371	371
ADAMTSL4	-0.173193348	0.000808019	0.002525074	371	371
ADAMTSL5	0.143677046	0.005563176	0.013670853	371	371
ADAP1	0.156947185	0.002432417	0.006640896	371	371
ADAP2	0.292178102	9.79E-09	1.05E-07	371	371
ADARB1	-0.022317721	0.668307191	0.742265477	371	371
ADARB2	0.003601027	0.944888646	0.960803982	371	194
ADAR	0.103397511	0.046569643	0.084703773	371	371
ADAT1	-0.142621639	0.0059251	0.014451498	371	371
ADAT2	0.204937465	7.00E-05	0.000294948	371	371
ADAT3	0.201468986	9.32E-05	0.000379673	371	371
ADA	0.428935601	4.89E-18	3.88E-16	371	371
ADCK1	-0.022598354	0.664388939	0.738984782	371	371
ADCK2	0.05882306	0.258405591	0.35240664	371	371
ADCK4	0.097904836	0.059572413	0.10438009	371	371
ADCK5	-0.009833007	0.850278932	0.888313854	371	371
ADCY10	-0.170417846	0.000982322	0.003001044	371	366
ADCY1	-0.121378207	0.01935236	0.040060029	371	371
ADCY2	0.069303156	0.182869894	0.265457157	371	155
ADCY3	0.200008416	0.000105018	0.000421638	371	371
ADCY4	-0.083833111	0.1069337	0.170672422	371	371
ADCY5	0.133593908	0.009992922	0.022627755	371	357
ADCY6	0.173928467	0.000766901	0.002413236	371	371
ADCY7	0.071787156	0.167638049	0.246890309	371	371
ADCY8	-0.275198041	7.16E-08	6.27E-07	371	173
ADCY9	-0.114240146	0.027792493	0.054517729	371	371
ADCYAP1R1	-0.01570289	0.763066062	0.819592522	371	101
ADCYAP1	-0.129774722	0.012356695	0.027231204	371	284
ADC	0.015918066	0.759918102	0.816678457	371	371
ADD1	-0.093562204	0.071859967	0.122725611	371	371
ADD2	0.140140656	0.006860422	0.016366102	371	340
ADD3	0.083851042	0.10685844	0.170581662	371	371
ADH1A	-0.251109734	9.63E-07	6.53E-06	371	371
ADH1B	-0.446047274	1.54E-19	1.79E-17	371	371
ADH1C	-0.225653361	1.14E-05	5.87E-05	371	371
ADH4	-0.446411662	1.43E-19	1.68E-17	371	371
ADH5	-0.254858631	6.53E-07	4.61E-06	371	371
ADH6	-0.298550624	4.48E-09	5.22E-08	371	371
ADH7	-0.246862885	1.48E-06	9.59E-06	371	227
ADHFE1	-0.357862697	1.19E-12	3.24E-11	371	371
ADI1	-0.29948384	3.99E-09	4.71E-08	371	371
ADIG	-0.238126427	3.52E-06	2.06E-05	371	205
ADIPOQ	-0.036170197	0.487328878	0.582782034	371	71
ADIPOR1	-0.129566226	0.012498886	0.02749893	371	371
ADIPOR2	-0.197707047	0.000126508	0.000495244	371	371
ADK	-0.317727482	3.80E-10	5.65E-09	371	371
ADM2	0.366359352	3.15E-13	9.69E-12	371	370
ADM	-0.079141599	0.128104735	0.198459852	371	371
ADNP2	0.04923516	0.344296699	0.443637464	371	371
ADNP	-0.021141143	0.684831932	0.75589374	371	371
ADORA1	0.097982738	0.059368932	0.104078482	371	365
ADORA2A	0.134369703	0.009565011	0.021802534	371	371
ADORA2B	0.141618524	0.006288535	0.015187791	371	367
ADORA3	0.265390716	2.13E-07	1.67E-06	371	371
ADO	0.135601123	0.008919148	0.020527641	371	371
ADPGK	0.0639369	0.219216816	0.308461208	371	371
ADPRHL1	0.276459627	6.20E-08	5.50E-07	371	371
ADPRHL2	0.267464004	1.70E-07	1.36E-06	371	371
ADPRH	0.262857412	2.80E-07	2.14E-06	371	371
ADRA1A	-0.274383693	7.85E-08	6.79E-07	371	349
ADRA1B	-0.269389629	1.37E-07	1.12E-06	371	371
ADRA1D	0.034181909	0.511592421	0.604899058	371	326
ADRA2A	0.154875218	0.002779667	0.007473358	371	363
ADRA2B	-0.219964781	1.91E-05	9.29E-05	371	371
ADRA2C	-0.145021295	0.005131022	0.012759983	371	368
ADRB1	-0.153995346	0.00294032	0.00785087	371	341
ADRB2	-0.370774358	1.56E-13	5.10E-12	371	371
ADRB3	0.118901193	0.021986459	0.044722711	371	118
ADRBK1	0.202665061	8.45E-05	0.000347685	371	371
ADRBK2	-0.177296791	0.00060209	0.001951967	371	371
ADRM1	0.160656482	0.001907892	0.005362448	371	371
ADSL	0.245701074	1.67E-06	1.06E-05	371	371
ADSSL1	0.045966368	0.377315267	0.477261889	371	371
ADSS	0.01474009	0.777198688	0.831410206	371	371
AEBP1	0.089036887	0.086788512	0.143580861	371	371
AEBP2	0.013673172	0.79294567	0.843860237	371	371
AEN	-0.225557692	1.15E-05	5.92E-05	371	371
AES	0.04595413	0.377442423	0.477358259	371	371
AFAP1L1	0.097227881	0.061364996	0.107087724	371	371
AFAP1L2	-0.012192482	0.81493839	0.86124803	371	371
AFAP1	0.185417781	0.000330007	0.001152593	371	371
AFARP1	-0.22367258	1.37E-05	6.90E-05	371	353
AFF1	-0.043374391	0.404831955	0.503311421	371	371
AFF2	0.105330289	0.042600905	0.078524724	371	293
AFF3	0.109627883	0.03478757	0.065978482	371	370
AFF4	-0.218335175	2.21E-05	0.000105688	371	371
AFG3L1	0.059762417	0.250866371	0.343731361	371	371
AFG3L2	-0.108540434	0.036639446	0.069017687	371	371
AFMID	-0.16084342	0.001884425	0.00530697	371	371
AFM	-0.136267264	0.008586188	0.019853069	371	370
AFP	0.277553188	5.47E-08	4.91E-07	371	366
AFTPH	0.116044143	0.025405415	0.050587374	371	371
AG2	0.002974915	0.954459426	0.96772053	371	371
AGAP11	-0.039630523	0.446620681	0.544560774	371	347
AGAP1	0.130804916	0.011674862	0.02593517	371	371
AGAP2	0.111862614	0.031230735	0.060189485	371	371
AGAP3	-0.050699246	0.330122317	0.429036258	371	371
AGAP4	0.034261325	0.510611393	0.604097641	371	371
AGAP5	-0.082640271	0.112035147	0.177399791	371	369
AGAP6	0.017205383	0.741169347	0.801214159	371	371
AGAP7	0.040344907	0.438463186	0.536387079	371	370
AGAP8	0.036629185	0.481816977	0.57799469	371	368
AGA	0.145520011	0.004978541	0.012438235	371	371
AGBL1	0.060729356	0.24326691	0.335434896	371	15
AGBL2	0.070706132	0.174145971	0.254798475	371	368
AGBL3	-0.047960674	0.356945648	0.456335185	371	368
AGBL4	0.072729124	0.162117095	0.240430043	371	229
AGBL5	0.123135507	0.017654285	0.037045363	371	371
AGER	0.109992739	0.034184343	0.065026304	371	371
AGFG1	0.153265095	0.003080012	0.008174794	371	371
AGFG2	-0.201340728	9.42E-05	0.000383212	371	371
AGGF1	-0.013731122	0.792088139	0.843082754	371	371
AGK	-0.065039948	0.21135283	0.299152475	371	371
AGL	-0.216564502	2.58E-05	0.000121582	371	371
AGMAT	0.047421017	0.362388349	0.461870686	371	371
AGPAT1	0.055560047	0.28580232	0.38200294	371	371
AGPAT2	0.278748301	4.77E-08	4.36E-07	371	371
AGPAT3	-0.050546161	0.331586526	0.430742486	371	371
AGPAT4	0.238177696	3.50E-06	2.05E-05	371	371
AGPAT5	0.190033021	0.000231825	0.000842316	371	371
AGPAT6	-0.18670253	0.00029936	0.00105742	371	371
AGPAT9	-0.063590361	0.221730064	0.311034104	371	371
AGPHD1	-0.032147127	0.537058321	0.628371167	371	371
AGPS	-0.008179722	0.875226292	0.907051875	371	371
AGR2	0.411659603	1.32E-16	7.90E-15	371	241
AGR3	0.118482221	0.022461435	0.045516906	371	88
AGRN	0.24873083	1.23E-06	8.08E-06	371	371
AGRP	0.150167477	0.003742046	0.009686726	371	200
AGTPBP1	0.173936025	0.000766488	0.002412319	371	371
AGTR1	0.035109849	0.500190983	0.594416891	371	371
AGTR2	0.070951828	0.172650592	0.252982134	371	82
AGTRAP	0.333939683	4.09E-11	7.56E-10	371	371
AGT	0.106706056	0.039952808	0.074255046	371	371
AGXT2L1	-0.14975472	0.003839374	0.009907774	371	366
AGXT2L2	-0.22920121	8.22E-06	4.40E-05	371	371
AGXT2	-0.068141231	0.190335803	0.274216797	371	368
AGXT	-0.068289188	0.189372881	0.273224692	371	370
AHCTF1	-0.088699692	0.087993998	0.145213422	371	371
AHCYL1	-0.169087741	0.001077599	0.003262108	371	371
AHCYL2	-0.13421508	0.009648975	0.021958749	371	371
AHCY	0.068226021	0.189783536	0.273678437	371	371
AHDC1	0.144206147	0.00538932	0.01330764	371	371
AHI1	0.131920298	0.010974326	0.024566079	371	371
AHNAK2	0.193882263	0.000171586	0.00064827	371	368
AHNAK	-0.093301834	0.072657986	0.123791361	371	371
AHRR	-0.018106611	0.728133411	0.790640094	371	368
AHR	-0.268096942	1.58E-07	1.28E-06	371	371
AHSA1	0.054411917	0.295891076	0.392590211	371	371
AHSA2	-0.068065513	0.190829971	0.274690367	371	371
AHSG	-0.162637206	0.001672293	0.004796347	371	371
AHSP	-0.07379587	0.156031101	0.233314688	371	155
AICDA	0.109033379	0.035789869	0.067621943	371	97
AIDA	0.084952243	0.102315855	0.164687441	371	371
AIF1L	-0.170856601	0.000952638	0.00292156	371	371
AIF1	0.199042094	0.000113586	0.000451399	371	371
AIFM1	-0.149419524	0.003920093	0.010089935	371	371
AIFM2	0.003460618	0.947034313	0.961905659	371	371
AIFM3	0.228646893	8.66E-06	4.61E-05	371	370
AIG1	-0.192557767	0.000190429	0.0007115	371	371
AIM1L	0.035185318	0.499269643	0.593463594	371	366
AIM1	0.016081596	0.75752836	0.814610817	371	371
AIM2	0.207268825	5.76E-05	0.000248714	371	334
AIMP1	-0.184260251	0.000360099	0.001246549	371	371
AIMP2	-0.157389288	0.002363646	0.006476215	371	371
AIPL1	0.137619862	0.007943969	0.018559838	371	40
AIP	0.067139123	0.196952332	0.282035966	371	371
AIRE	0.127292949	0.014145376	0.030624232	371	142
AJAP1	-0.021631084	0.677932015	0.750403467	371	277
AK1	0.119010868	0.021863569	0.044504549	371	371
AK2	0.038222687	0.462945794	0.559568385	371	371
AK3L1	0.119881687	0.020908783	0.042797162	371	371
AK3	-0.392965907	3.78E-15	1.75E-13	371	371
AK5	0.112972617	0.029582734	0.057480951	371	231
AK7	0.113026683	0.029504404	0.057367434	371	366
AKAP10	-0.082227403	0.113844748	0.179787163	371	370
AKAP11	-0.313968764	6.24E-10	8.79E-09	371	371
AKAP12	-0.024319724	0.64055761	0.718494944	371	371
AKAP13	-0.179121027	0.000527186	0.001739417	371	371
AKAP14	0.107909049	0.037752563	0.070793162	371	135
AKAP1	0.042356781	0.415953644	0.514122627	371	371
AKAP2	-0.165917133	0.001340044	0.003949748	371	346
AKAP3	-0.225764727	1.13E-05	5.82E-05	371	358
AKAP4	-0.012644736	0.808204772	0.85539263	371	26
AKAP5	0.126434387	0.014815124	0.031883644	371	371
AKAP6	-0.274282656	7.94E-08	6.86E-07	371	370
AKAP7	-0.084137584	0.105661372	0.16908875	371	371
AKAP8L	0.255012125	6.43E-07	4.55E-06	371	371
AKAP8	0.176399056	0.000642468	0.002066395	371	371
AKAP9	0.048236543	0.354183292	0.453443837	371	371
AKD1	0.051826011	0.319473666	0.417577586	371	371
AKIRIN1	0.172986932	0.000819925	0.002557468	371	371
AKIRIN2	-0.184187922	0.000362061	0.001252255	371	371
AKNAD1	0.109078731	0.035712553	0.067495065	371	82
AKNA	0.13227241	0.010761036	0.024147484	371	371
AKR1A1	-0.011197086	0.829806248	0.872415435	371	371
AKR1B10	0.179167512	0.000525396	0.001735234	371	365
AKR1B15	0.160957733	0.001870204	0.00527798	371	290
AKR1B1	0.255071543	6.39E-07	4.52E-06	371	371
AKR1C1	-0.125822761	0.015309064	0.032801375	371	371
AKR1C2	-0.128404137	0.013318153	0.029024324	371	371
AKR1C3	0.170123743	0.001002694	0.003058592	371	371
AKR1C4	-0.117931543	0.023099217	0.046633357	371	370
AKR1CL1	-0.0799719	0.124138315	0.193254943	371	315
AKR1D1	-0.162630632	0.001673029	0.004797076	371	368
AKR1E2	0.1369759	0.008244179	0.019162353	371	347
AKR7A2	-0.068745571	0.186425204	0.269655334	371	371
AKR7A3	-0.168541047	0.001119173	0.003373606	371	371
AKR7L	-0.089936945	0.083635711	0.139197212	371	371
AKT1S1	0.188833539	0.000254311	0.000914677	371	371
AKT1	0.047411451	0.362485299	0.461964696	371	371
AKT2	-0.117180196	0.023994635	0.048151314	371	371
AKT3	0.039630517	0.446620745	0.544560774	371	371
AKTIP	-0.2182775	2.22E-05	0.000106153	371	371
ALAD	-0.411776714	1.29E-16	7.78E-15	371	371
ALAS1	-0.379555492	3.70E-14	1.39E-12	371	371
ALAS2	-0.072548248	0.163166482	0.241680494	371	247
ALB	0.020296713	0.69678561	0.764855525	371	371
ALCAM	-0.129520454	0.012530295	0.027555859	371	371
ALDH16A1	0.161460289	0.001808845	0.005132575	371	371
ALDH18A1	0.210331287	4.44E-05	0.000196862	371	371
ALDH1A1	-0.120039381	0.020739809	0.04253433	371	371
ALDH1A2	0.245452203	1.71E-06	1.09E-05	371	369
ALDH1A3	-0.030131369	0.562896851	0.651561853	371	363
ALDH1B1	-0.217913457	2.29E-05	0.000109321	371	371
ALDH1L1	-0.300507329	3.51E-09	4.20E-08	371	371
ALDH1L2	0.081230055	0.118310693	0.185589419	371	369
ALDH2	-0.39380253	3.27E-15	1.52E-13	371	371
ALDH3A1	-0.222738128	1.49E-05	7.44E-05	371	358
ALDH3A2	-0.335372759	3.34E-11	6.32E-10	371	371
ALDH3B1	0.321143753	2.40E-10	3.76E-09	371	371
ALDH3B2	0.0703587	0.176276958	0.257349374	371	238
ALDH4A1	-0.251408086	9.34E-07	6.35E-06	371	371
ALDH5A1	-0.358283384	1.12E-12	3.06E-11	371	371
ALDH6A1	-0.318649634	3.36E-10	5.08E-09	371	371
ALDH7A1	-0.187475443	0.000282224	0.001003115	371	371
ALDH8A1	-0.052638004	0.311940161	0.409574369	371	371
ALDH9A1	-0.222119395	1.57E-05	7.81E-05	371	371
ALDOA	0.344658727	8.70E-12	1.93E-10	371	371
ALDOB	0.025754439	0.620971767	0.702008181	371	371
ALDOC	0.236230304	4.22E-06	2.43E-05	371	371
ALG10B	-0.100565764	0.052940505	0.094412383	371	371
ALG10	0.024513988	0.637890592	0.716269664	371	371
ALG11	0.211292274	4.09E-05	0.000182765	371	371
ALG12	0.106032733	0.041230923	0.076295972	371	371
ALG13	-0.071329219	0.170372332	0.250306607	371	371
ALG14	0.024936063	0.632112111	0.711465418	371	371
ALG1L2	0.064339841	0.216320214	0.305077962	371	60
ALG1L	0.353873166	2.19E-12	5.63E-11	371	369
ALG1	-0.078458212	0.131442371	0.202709004	371	371
ALG2	-0.095292886	0.066735517	0.115278194	371	371
ALG3	0.169672419	0.001034715	0.003144233	371	371
ALG5	-0.234647559	4.92E-06	2.78E-05	371	371
ALG6	0.252424474	8.41E-07	5.79E-06	371	371
ALG8	-0.084807284	0.102904933	0.165475185	371	371
ALG9	-0.148949711	0.004035813	0.010353009	371	371
ALKBH1	-0.005310303	0.918804925	0.940714961	371	371
ALKBH2	0.04579692	0.379078269	0.479096446	371	371
ALKBH3	-0.101111539	0.051659127	0.092591374	371	371
ALKBH4	0.072435259	0.163824593	0.24245699	371	371
ALKBH5	-0.090105429	0.083055923	0.138370974	371	371
ALKBH6	0.086769446	0.095155741	0.154914822	371	371
ALKBH7	-0.12270774	0.018055192	0.037775208	371	371
ALKBH8	-0.047052893	0.366130603	0.465449165	371	371
ALK	0.010604286	0.838689973	0.879619987	371	195
ALLC	-0.003345178	0.948798689	0.963010367	371	249
ALMS1P	0.137324039	0.008080647	0.018837192	371	321
ALMS1	0.049178474	0.34485317	0.444124692	371	371
ALOX12B	0.163578341	0.001569967	0.004532882	371	95
ALOX12P2	-0.070273048	0.17680527	0.258045025	371	351
ALOX12	-0.060412486	0.245739326	0.338188647	371	351
ALOX15B	0.231135814	6.86E-06	3.74E-05	371	349
ALOX15	0.131441933	0.011270083	0.025156594	371	312
ALOX5AP	0.192751504	0.000187556	0.000702085	371	371
ALOX5	0.230103	7.56E-06	4.07E-05	371	371
ALOXE3	0.0480069	0.356481834	0.455902578	371	140
ALPI	0.332270861	5.17E-11	9.39E-10	371	228
ALPK1	-0.060172361	0.247624586	0.340125277	371	371
ALPK2	-0.161516561	0.00180209	0.005116619	371	371
ALPK3	0.199638771	0.000108221	0.000432755	371	371
ALPL	-0.076800383	0.139817919	0.213379238	371	371
ALPPL2	0.164181289	0.001507462	0.004373968	371	73
ALPP	0.272575519	9.62E-08	8.15E-07	371	93
ALS2CL	0.128606957	0.013171847	0.028741461	371	371
ALS2CR11	0.035166609	0.49949797	0.593662492	371	282
ALS2CR12	0.02472743	0.634965663	0.7137497	371	298
ALS2CR4	0.325150589	1.39E-10	2.31E-09	371	371
ALS2CR8	-0.323288525	1.79E-10	2.90E-09	371	371
ALS2	0.142272077	0.006049551	0.014701042	371	371
ALX1	0.215808404	2.76E-05	0.000129142	371	70
ALX3	0.090853764	0.080519827	0.134879004	371	359
ALX4	-0.102499793	0.04851584	0.087802739	371	46
AMAC1L2	0.204767082	7.10E-05	0.00029797	371	190
AMAC1L3	-0.023206585	0.655928096	0.731764535	371	70
AMAC1	-0.043236431	0.406329295	0.504669091	371	41
AMACR	-0.470240279	8.27E-22	1.63E-19	371	371
AMBN	-0.022827071	0.661202279	0.736056761	371	112
AMBP	-0.042351387	0.416013071	0.514164178	371	371
AMBRA1	-0.085220048	0.101234599	0.163184374	371	371
AMD1	0.275016252	7.31E-08	6.38E-07	371	371
AMDHD1	-0.084744367	0.103161447	0.165820748	371	371
AMDHD2	-0.085161999	0.101468195	0.163521225	371	371
AMELX	0.014338098	0.783121502	0.835995422	371	19
AMELY	0.07357296	0.157288363	0.234683851	371	36
AMFR	-0.356298222	1.52E-12	4.02E-11	371	371
AMHR2	0.068982272	0.18490977	0.267852282	371	166
AMH	0.041714152	0.423068691	0.520977529	371	302
AMICA1	0.233160345	5.66E-06	3.15E-05	371	371
AMIGO1	-0.01519977	0.770441715	0.825955973	371	370
AMIGO2	0.364329693	4.35E-13	1.30E-11	371	371
AMIGO3	0.295040104	6.91E-09	7.66E-08	371	371
AMMECR1L	-0.165266583	0.001400677	0.004105382	371	371
AMMECR1	0.060968783	0.241410337	0.333382555	371	371
AMN1	-0.144702194	0.005230779	0.012970822	371	371
AMN	0.041917382	0.420810945	0.518838696	371	366
AMOTL1	0.269825044	1.31E-07	1.08E-06	371	371
AMOTL2	-0.277796967	5.32E-08	4.79E-07	371	371
AMOT	-0.081332717	0.117844767	0.185047958	371	370
AMPD1	0.096413056	0.063581414	0.110587475	371	129
AMPD2	-0.280209747	4.03E-08	3.74E-07	371	371
AMPD3	0.172908086	0.000824516	0.002570982	371	371
AMPH	0.034769731	0.504354307	0.598258203	371	317
AMTN	0.160050627	0.001985799	0.005554773	371	29
AMT	-0.056437252	0.278252048	0.373943423	371	371
AMY1A	-0.114813702	0.027013487	0.053220203	371	349
AMY2A	-0.08942085	0.085432036	0.141736928	371	308
AMY2B	-0.161920601	0.001754266	0.004992641	371	371
AMZ1	0.214704995	3.04E-05	0.000140648	371	329
AMZ2P1	0.029003731	0.577607163	0.664535106	371	371
AMZ2	0.147892178	0.004307671	0.01096148	371	371
ANAPC10	-0.137102077	0.008184572	0.019037132	371	371
ANAPC11	0.18583932	0.000319643	0.001121311	371	371
ANAPC13	-0.057466639	0.269565791	0.364309727	371	371
ANAPC16	-0.093881708	0.070890493	0.121257247	371	371
ANAPC1	-0.05867267	0.25962699	0.353697322	371	371
ANAPC2	-0.04778685	0.358693125	0.458098881	371	371
ANAPC4	0.230779699	7.09E-06	3.85E-05	371	371
ANAPC5	0.258664866	4.38E-07	3.22E-06	371	371
ANAPC7	0.377805925	4.94E-14	1.83E-12	371	371
ANGEL1	0.233549121	5.46E-06	3.05E-05	371	371
ANGEL2	-0.171148359	0.00093336	0.002870381	371	371
ANGPT1	0.018974291	0.715656276	0.780537848	371	366
ANGPT2	0.071632616	0.168557096	0.248042138	371	371
ANGPT4	-0.047614433	0.360431733	0.459847645	371	145
ANGPTL1	-0.144048059	0.005440747	0.013414085	371	371
ANGPTL2	-0.049317053	0.343493797	0.442872366	371	371
ANGPTL3	-0.205704941	6.56E-05	0.000279008	371	371
ANGPTL4	-0.066126341	0.203808176	0.290205595	371	371
ANGPTL5	0.090311619	0.082350799	0.137334055	371	42
ANGPTL6	-0.087480211	0.092466344	0.151315467	371	369
ANGPTL7	-0.16861827	0.001113212	0.003358766	371	116
ANG	-0.130203456	0.012068783	0.026679349	371	371
ANK1	0.144322927	0.005351612	0.013229287	371	345
ANK2	0.133606381	0.00998591	0.022617018	371	370
ANK3	0.156109057	0.00256782	0.00696665	371	370
ANKAR	-0.222379865	1.54E-05	7.65E-05	371	370
ANKDD1A	0.269867322	1.30E-07	1.07E-06	371	371
ANKFN1	-0.310781908	9.47E-10	1.29E-08	371	114
ANKFY1	-0.227568415	9.57E-06	5.04E-05	371	371
ANKHD1-EIF4EBP3	-0.120033523	0.020746065	0.04254278	371	371
ANKHD1	-0.089146936	0.08639797	0.143101128	371	371
ANKH	0.053999436	0.299572869	0.396383198	371	371
ANKIB1	-0.024581653	0.63696273	0.715526909	371	371
ANKK1	-0.063922475	0.219321028	0.308567338	371	304
ANKLE1	0.234371659	5.05E-06	2.84E-05	371	365
ANKLE2	0.237995983	3.56E-06	2.08E-05	371	371
ANKMY1	-0.29129768	1.09E-08	1.15E-07	371	371
ANKMY2	-0.151619491	0.003417151	0.008943311	371	371
ANKRA2	-0.306192467	1.71E-09	2.23E-08	371	371
ANKRD10	0.085991296	0.098171276	0.158979691	371	371
ANKRD11	-0.024715605	0.635127568	0.713851138	371	371
ANKRD12	-0.08907355	0.086658246	0.14341299	371	371
ANKRD13A	0.315528624	5.08E-10	7.31E-09	371	371
ANKRD13B	0.322588872	1.97E-10	3.16E-09	371	371
ANKRD13C	-3.51E-05	0.999461968	0.999562316	371	371
ANKRD13D	0.387923412	9.02E-15	3.84E-13	371	371
ANKRD16	0.02546841	0.624855743	0.705533777	371	371
ANKRD17	-0.169956548	0.001014448	0.003090189	371	371
ANKRD19	0.105514234	0.042238502	0.077921608	371	371
ANKRD1	0.026585637	0.609744812	0.692399094	371	350
ANKRD20A3	-0.002552815	0.960915437	0.971842692	371	330
ANKRD20A4	0.020179542	0.698450289	0.76609974	371	196
ANKRD20B	-0.084015174	0.106171455	0.169714172	371	340
ANKRD22	0.274674122	7.59E-08	6.60E-07	371	363
ANKRD23	0.164928473	0.001433175	0.004194569	371	371
ANKRD24	-0.339397621	1.87E-11	3.82E-10	371	371
ANKRD26P1	0.156305474	0.002535486	0.006890186	371	93
ANKRD26	-0.026281769	0.613838727	0.696049582	371	371
ANKRD27	0.127652238	0.013873095	0.030087068	371	371
ANKRD28	-0.091979498	0.076823084	0.129854868	371	371
ANKRD29	-0.235752719	4.42E-06	2.53E-05	371	370
ANKRD2	-0.123992153	0.016874735	0.035630998	371	290
ANKRD30A	0.118600882	0.022326019	0.0453024	371	59
ANKRD30B	0.040299413	0.438980123	0.536953521	371	70
ANKRD31	-0.072801983	0.161695823	0.239966044	371	180
ANKRD32	0.25168681	9.07E-07	6.20E-06	371	371
ANKRD33	0.273652424	8.52E-08	7.32E-07	371	213
ANKRD34A	0.093252137	0.072811122	0.124016897	371	370
ANKRD34B	0.227948533	9.24E-06	4.89E-05	371	134
ANKRD34C	-0.069972831	0.178666327	0.260208391	371	109
ANKRD35	0.056284435	0.279557549	0.375237646	371	359
ANKRD36BP1	-0.061706588	0.23575177	0.326882431	371	360
ANKRD36B	0.034610154	0.506313918	0.600046751	371	337
ANKRD36	0.118430227	0.022520994	0.045614401	371	371
ANKRD37	-0.367833172	2.49E-13	7.87E-12	371	371
ANKRD39	0.250865183	9.87E-07	6.68E-06	371	371
ANKRD40	0.049119353	0.345434149	0.444700428	371	371
ANKRD42	-0.229686408	7.86E-06	4.22E-05	371	371
ANKRD43	0.101641291	0.050440194	0.090684012	371	370
ANKRD44	-0.01188911	0.819462987	0.864323466	371	370
ANKRD45	0.300046248	3.72E-09	4.43E-08	371	339
ANKRD46	-0.240988818	2.66E-06	1.61E-05	371	371
ANKRD49	0.032507445	0.532503021	0.624141035	371	371
ANKRD50	-0.262610365	2.87E-07	2.19E-06	371	371
ANKRD52	0.247085398	1.45E-06	9.40E-06	371	371
ANKRD53	0.12160991	0.019120626	0.039675149	371	342
ANKRD54	0.061984504	0.233644728	0.324435092	371	371
ANKRD55	-0.097489468	0.060667106	0.106027729	371	337
ANKRD56	-0.223593736	1.38E-05	6.94E-05	371	368
ANKRD57	-0.258782408	4.33E-07	3.19E-06	371	371
ANKRD58	0.297006185	5.42E-09	6.20E-08	371	370
ANKRD5	-0.012717554	0.80712189	0.854564322	371	371
ANKRD6	0.179826128	0.000500626	0.001664188	371	371
ANKRD7	0.223960197	1.33E-05	6.74E-05	371	107
ANKRD9	0.010845366	0.835074597	0.876705107	371	371
ANKS1A	-0.060569985	0.244508239	0.33679687	371	371
ANKS1B	0.024646117	0.636079278	0.714759511	371	333
ANKS3	0.170615467	0.000968848	0.002965794	371	371
ANKS4B	0.019366506	0.710040755	0.775602145	371	366
ANKS6	0.361174806	7.13E-13	2.04E-11	371	370
ANKZF1	0.024430914	0.63903054	0.717145472	371	371
ANLN	0.41628482	5.56E-17	3.56E-15	371	371
ANO10	0.148875396	0.004054398	0.010393992	371	371
ANO1	-0.131148827	0.011454764	0.025503107	371	371
ANO2	0.016241243	0.755197568	0.812787105	371	359
ANO3	0.048279881	0.353750556	0.452977155	371	322
ANO4	0.197584194	0.000127764	0.000499376	371	297
ANO5	0.205370207	6.75E-05	0.000285784	371	359
ANO6	-0.301284886	3.19E-09	3.85E-08	371	371
ANO7	0.232153754	6.23E-06	3.43E-05	371	371
ANO8	-0.07865529	0.130473033	0.20152611	371	371
ANO9	0.367391986	2.68E-13	8.39E-12	371	366
ANP32A	0.174693067	0.000726193	0.002301865	371	371
ANP32B	0.178778344	0.000540561	0.001777072	371	371
ANP32C	0.190818408	0.000218123	0.000800415	371	329
ANP32D	0.083655417	0.107681814	0.171715129	371	53
ANP32E	0.161945141	0.001751399	0.004985906	371	371
ANPEP	0.080841627	0.120086582	0.187975555	371	371
ANTXR1	0.097467812	0.060724633	0.106091041	371	371
ANTXR2	-0.087357791	0.092925175	0.15195398	371	371
ANTXRL	0.021389988	0.681324095	0.753153846	371	21
ANUBL1	-0.127268365	0.014164178	0.030651613	371	371
ANXA10	-0.178953081	0.000533702	0.001756553	371	369
ANXA11	0.073980396	0.154996092	0.232115474	371	371
ANXA13	0.30580664	1.80E-09	2.33E-08	371	364
ANXA1	0.03694167	0.478083813	0.574519587	371	371
ANXA2P1	0.0819667	0.114999164	0.181322782	371	371
ANXA2P2	0.110944878	0.032651932	0.062601461	371	371
ANXA2P3	0.191037215	0.000214443	0.000789016	371	330
ANXA2	0.180715652	0.000468892	0.00157181	371	371
ANXA3	-0.094546181	0.06890847	0.118456686	371	359
ANXA4	0.167582237	0.00119567	0.003573378	371	371
ANXA5	0.234601437	4.94E-06	2.79E-05	371	371
ANXA6	-0.234090388	5.19E-06	2.91E-05	371	371
ANXA7	-0.272238544	9.99E-08	8.42E-07	371	371
ANXA8L1	0.035073939	0.500629693	0.594867276	371	14
ANXA8L2	0.100965109	0.052000354	0.093089487	371	305
ANXA8	0.20338053	7.96E-05	0.000330886	371	281
ANXA9	0.016468085	0.751889592	0.810033769	371	371
AOAH	0.106907152	0.039577639	0.0736815	371	371
AOC2	-0.102797459	0.047863113	0.086747539	371	370
AOC3	-0.111737816	0.031420836	0.060520728	371	371
AOX1	-0.27005451	1.27E-07	1.05E-06	371	371
AOX2P	-0.119328593	0.021510918	0.043862897	371	139
AP1AR	-0.224869379	1.23E-05	6.26E-05	371	371
AP1B1	0.168617932	0.001113238	0.003358766	371	371
AP1G1	-0.294839034	7.08E-09	7.83E-08	371	371
AP1G2	0.335892518	3.10E-11	5.93E-10	371	371
AP1M1	0.034092447	0.512698723	0.605955384	371	371
AP1M2	0.110666904	0.033093139	0.063282925	371	336
AP1S1	-0.004420852	0.932368966	0.951155327	371	371
AP1S2	0.051577623	0.321801647	0.420141058	371	371
AP1S3	0.326660244	1.13E-10	1.91E-09	371	371
AP2A1	0.007840274	0.880364588	0.911097316	371	371
AP2A2	0.111657858	0.031543152	0.060715233	371	371
AP2B1	-0.117872064	0.023169032	0.046765294	371	371
AP2M1	0.090264077	0.082512951	0.137546901	371	371
AP2S1	0.262744078	2.83E-07	2.16E-06	371	371
AP3B1	-0.04916487	0.3449868	0.44426807	371	371
AP3B2	0.171659458	0.000900454	0.002779923	371	185
AP3D1	-0.042301965	0.4165578	0.514677777	371	371
AP3M1	-0.050109114	0.335789713	0.435011228	371	371
AP3M2	0.13371167	0.009926893	0.022498698	371	371
AP3S1	-0.199618417	0.0001084	0.000433296	371	371
AP3S2	-0.257780532	4.81E-07	3.51E-06	371	371
AP4B1	0.169957954	0.001014349	0.003090189	371	371
AP4E1	0.073266476	0.15902946	0.236749731	371	371
AP4M1	0.324737616	1.47E-10	2.44E-09	371	371
AP4S1	-0.096183829	0.064216677	0.111517141	371	371
APAF1	0.150468016	0.00367259	0.009525496	371	371
APBA1	-0.11223746	0.030665644	0.059272432	371	371
APBA2	0.100391136	0.053356041	0.09502584	371	366
APBA3	-0.229600657	7.92E-06	4.25E-05	371	371
APBB1IP	0.249407681	1.15E-06	7.63E-06	371	371
APBB1	0.234347492	5.06E-06	2.85E-05	371	371
APBB2	-0.28621451	2.00E-08	1.99E-07	371	371
APBB3	-0.184502553	0.000353596	0.001226381	371	371
APC2	-0.028976419	0.577965678	0.66473738	371	370
APCDD1L	0.13477228	0.009349436	0.021369834	371	177
APCDD1	-0.005923096	0.909473321	0.933545612	371	370
APCS	-0.138706572	0.007459408	0.017595383	371	371
APC	-0.086881385	0.09472809	0.154357354	371	371
APEH	-0.141433645	0.006357658	0.015320825	371	371
APEX1	0.05638608	0.278688741	0.374378766	371	371
APEX2	0.282561009	3.07E-08	2.92E-07	371	371
APH1A	0.066041211	0.204392234	0.290933272	371	371
APH1B	0.191493974	0.000206947	0.00076504	371	371
API5	-0.002412147	0.963067539	0.973772091	371	371
APIP	-0.035317937	0.497652798	0.592071606	371	371
APITD1	0.177363425	0.000599189	0.001945671	371	371
APLF	-0.020658025	0.691661521	0.760886768	371	371
APLNR	-0.031901193	0.540178698	0.631465791	371	371
APLN	-0.060645599	0.243918733	0.336170806	371	371
APLP1	0.298604021	4.45E-09	5.19E-08	371	367
APLP2	-0.094231998	0.069839906	0.119778806	371	371
APOA1BP	0.20327169	8.04E-05	0.000333183	371	371
APOA1	0.006554652	0.899869002	0.925895582	371	371
APOA2	-0.025951797	0.618297954	0.699791606	371	371
APOA4	0.236130433	4.27E-06	2.44E-05	371	361
APOA5	-0.21248906	3.69E-05	0.000166562	371	371
APOB48R	0.330108907	7.00E-11	1.24E-09	371	371
APOBEC1	0.137983609	0.007778736	0.018259817	371	27
APOBEC2	0.084507238	0.104132777	0.167139316	371	342
APOBEC3A	0.222750671	1.49E-05	7.43E-05	371	356
APOBEC3B	0.158290368	0.002228939	0.006158795	371	362
APOBEC3C	0.129150238	0.012786901	0.028002708	371	371
APOBEC3D	0.291130424	1.11E-08	1.17E-07	371	371
APOBEC3F	0.208370727	5.24E-05	0.000228638	371	371
APOBEC3G	0.268537378	1.51E-07	1.23E-06	371	371
APOBEC3H	0.106703586	0.039957435	0.074256719	371	362
APOBEC4	0.050393912	0.333046876	0.43220183	371	53
APOB	-0.129757413	0.012368445	0.027254084	371	371
APOC1P1	-0.031991918	0.539026542	0.630229871	371	367
APOC1	-0.063069008	0.225549753	0.315415006	371	371
APOC2	0.033551578	0.519413549	0.612112199	371	371
APOC3	-0.104153557	0.044981752	0.082243618	371	371
APOC4	-0.302862638	2.61E-09	3.23E-08	371	371
APOD	-0.040152029	0.440657197	0.538714817	371	369
APOE	0.050030046	0.336553767	0.43577435	371	371
APOF	-0.142132082	0.006100046	0.014809299	371	370
APOH	-0.018017057	0.729425351	0.791551664	371	371
APOL1	0.028482905	0.584461764	0.670717008	371	371
APOL2	0.064610974	0.214386636	0.302693874	371	371
APOL3	0.096737676	0.062690642	0.10916354	371	371
APOL4	0.284380003	2.48E-08	2.42E-07	371	371
APOL5	0.071767006	0.167757664	0.24702995	371	278
APOL6	-0.121936398	0.018798195	0.039112026	371	371
APOLD1	-0.207371316	5.71E-05	0.000246789	371	371
APOM	-0.038260256	0.462505888	0.559365074	371	371
APOOL	-0.146030978	0.004826558	0.012117801	371	371
APOO	0.137699451	0.00790755	0.018487761	371	371
APPBP2	-0.041809341	0.422010329	0.519834896	371	371
APPL1	0.132728233	0.010490381	0.023609282	371	371
APPL2	0.11674077	0.024532092	0.04911349	371	371
APP	0.102312442	0.048930468	0.088486342	371	371
APRT	-0.043959467	0.398518505	0.497529652	371	371
APTX	0.024359902	0.640005629	0.71799708	371	371
AQP10	0.287685508	1.68E-08	1.70E-07	371	206
AQP11	-0.189579593	0.000240097	0.000869993	371	371
AQP12A	0.116542309	0.024778213	0.049516657	371	3
AQP12B	0.182850912	0.000400184	0.001367726	371	36
AQP1	-0.144666723	0.005241975	0.012995349	371	371
AQP2	-0.046425454	0.372564084	0.472121473	371	40
AQP3	0.222121498	1.57E-05	7.81E-05	371	371
AQP4	-0.068603946	0.187336293	0.270756938	371	313
AQP5	0.135492609	0.008974461	0.020633493	371	289
AQP6	-0.316928917	4.22E-10	6.22E-09	371	297
AQP7P1	-0.146637506	0.004651586	0.011736183	371	369
AQP7P3	-0.088951647	0.087091987	0.143981797	371	346
AQP7	-0.229434747	8.04E-06	4.31E-05	371	369
AQP8	-0.049763269	0.339139889	0.438507757	371	323
AQP9	-0.443594362	2.56E-19	2.76E-17	371	371
AQPEP	0.186042965	0.000314745	0.001106273	371	289
AQR	-0.113382333	0.028993549	0.056506504	371	371
ARAF	0.09237423	0.075559939	0.127991251	371	371
ARAP1	0.017207396	0.741140143	0.801214159	371	371
ARAP2	0.17780721	0.000580195	0.001891371	371	371
ARAP3	0.044066848	0.39736623	0.496446133	371	371
ARCN1	-0.012397729	0.811880739	0.858553431	371	371
ARC	-0.092447941	0.075325947	0.127703473	371	346
AREG	0.14690862	0.004575242	0.011561132	371	341
ARF1	-0.034439766	0.508410682	0.601994508	371	371
ARF3	0.184309432	0.00035877	0.001242596	371	371
ARF4	0.181719942	0.000435314	0.001475891	371	371
ARF5	0.106007616	0.04127926	0.076371231	371	371
ARF6	-0.037049816	0.476795505	0.573455691	371	371
ARFGAP1	0.26033173	3.67E-07	2.74E-06	371	371
ARFGAP2	-0.072279046	0.164737743	0.243609362	371	371
ARFGAP3	0.063678708	0.221087387	0.310416726	371	371
ARFGEF1	0.000706109	0.989185218	0.991823842	371	371
ARFGEF2	-0.129151801	0.012785808	0.028002708	371	371
ARFIP1	-0.142229532	0.006064856	0.014731049	371	371
ARFIP2	0.231786256	6.45E-06	3.53E-05	371	371
ARFRP1	0.026365109	0.612714705	0.695122098	371	371
ARG1	-0.02489143	0.632722111	0.711950855	371	371
ARG2	-0.025095094	0.629940634	0.709862426	371	371
ARGFXP2	0.124216071	0.016675998	0.035271178	371	168
ARGFX	0.075255022	0.147988025	0.223366728	371	35
ARGLU1	0.129190653	0.012758665	0.027963869	371	371
ARHGAP10	0.057015081	0.273353083	0.368528127	371	371
ARHGAP11A	0.43902898	6.52E-19	6.18E-17	371	371
ARHGAP11B	0.305080979	1.97E-09	2.52E-08	371	338
ARHGAP12	-0.164844458	0.001441357	0.004214695	371	371
ARHGAP15	0.154204467	0.002901391	0.007762759	371	371
ARHGAP17	0.212487878	3.69E-05	0.000166562	371	371
ARHGAP18	0.25959241	3.97E-07	2.95E-06	371	371
ARHGAP19	0.132135581	0.01084348	0.024307843	371	371
ARHGAP1	0.070210906	0.177189304	0.258510825	371	371
ARHGAP20	0.08704478	0.094106619	0.153583359	371	366
ARHGAP21	-0.024743214	0.634749594	0.713547083	371	371
ARHGAP22	0.266284449	1.93E-07	1.53E-06	371	371
ARHGAP23	0.05371816	0.302100917	0.399075292	371	371
ARHGAP24	-0.073510032	0.15764467	0.235109831	371	371
ARHGAP25	0.102106252	0.049390212	0.089150294	371	371
ARHGAP26	-0.001344902	0.979403111	0.984862682	371	371
ARHGAP27	0.164130337	0.001512655	0.004387117	371	371
ARHGAP28	0.124130417	0.016751776	0.035409748	371	363
ARHGAP29	-0.12228846	0.018455826	0.03847939	371	371
ARHGAP30	0.140391902	0.006760029	0.016153689	371	371
ARHGAP31	-0.009500437	0.855286131	0.892234921	371	371
ARHGAP32	-0.281496658	3.48E-08	3.27E-07	371	371
ARHGAP33	0.33914748	1.94E-11	3.95E-10	371	371
ARHGAP36	0.135352832	0.00904616	0.020783947	371	58
ARHGAP39	0.290285594	1.23E-08	1.28E-07	371	371
ARHGAP42	-0.074545932	0.151856329	0.228099358	371	371
ARHGAP4	0.339800278	1.77E-11	3.63E-10	371	371
ARHGAP5	-0.155357575	0.002695024	0.007274118	371	371
ARHGAP6	-0.00081617	0.98749965	0.990732136	371	370
ARHGAP8	0.019731862	0.704823867	0.771553441	371	354
ARHGAP9	0.209753485	4.66E-05	0.000205992	371	371
ARHGDIA	0.090932296	0.080257354	0.134537913	371	371
ARHGDIB	0.162136104	0.001729236	0.00493268	371	371
ARHGDIG	0.119403598	0.021428392	0.043728099	371	127
ARHGEF10L	0.053273785	0.306123591	0.40329283	371	371
ARHGEF10	-0.076914542	0.13922837	0.212642409	371	371
ARHGEF11	-0.011216964	0.829508728	0.872149818	371	371
ARHGEF12	-0.228978313	8.39E-06	4.48E-05	371	371
ARHGEF15	-0.121374556	0.019356031	0.040063465	371	371
ARHGEF16	0.152394286	0.003254456	0.00858177	371	369
ARHGEF17	0.067009098	0.197822982	0.283140272	371	371
ARHGEF18	0.010195774	0.844823954	0.884307812	371	371
ARHGEF19	0.31729021	4.02E-10	5.95E-09	371	371
ARHGEF1	0.196606315	0.000138188	0.000536642	371	371
ARHGEF2	0.421763717	1.96E-17	1.38E-15	371	371
ARHGEF33	-0.021624264	0.678027875	0.750467877	371	345
ARHGEF35	0.201719104	9.13E-05	0.000372728	371	371
ARHGEF37	5.09E-05	0.999220287	0.999420954	371	371
ARHGEF38	0.142778604	0.005869969	0.014337798	371	145
ARHGEF3	0.194713354	0.000160669	0.000611901	371	371
ARHGEF4	0.274084649	8.12E-08	7.00E-07	371	324
ARHGEF5	0.234205022	5.13E-06	2.88E-05	371	370
ARHGEF6	0.001693427	0.974067204	0.981308057	371	371
ARHGEF7	0.047686917	0.359700186	0.459090724	371	371
ARHGEF9	-0.181854515	0.000430989	0.001462968	371	371
ARID1A	-0.03017215	0.562368252	0.651139156	371	371
ARID1B	-0.052717454	0.311209354	0.408749522	371	371
ARID2	-0.031187569	0.549283868	0.639819518	371	371
ARID3A	0.230009145	7.62E-06	4.10E-05	371	371
ARID3B	0.136187231	0.008625598	0.01993725	371	371
ARID3C	-0.190188845	0.000229044	0.000835106	371	344
ARID4A	-0.22283238	1.48E-05	7.38E-05	371	371
ARID4B	-0.199100386	0.000113051	0.000449632	371	371
ARID5A	0.239102746	3.20E-06	1.90E-05	371	371
ARID5B	0.176522376	0.000636777	0.002049412	371	371
ARIH1	-0.370724571	1.57E-13	5.13E-12	371	371
ARIH2	0.157516448	0.002344197	0.006435576	371	371
ARL10	0.025392581	0.625887167	0.706374583	371	364
ARL11	0.1600258	0.001989053	0.005563093	371	371
ARL13A	-0.07281887	0.161598302	0.239869916	371	68
ARL13B	0.019707927	0.705165204	0.771672683	371	371
ARL14	0.332376544	5.10E-11	9.26E-10	371	316
ARL15	-0.139355568	0.007182779	0.017014901	371	371
ARL16	0.248346632	1.28E-06	8.36E-06	371	371
ARL17A	0.145286727	0.005049351	0.012580437	371	371
ARL17B	0.027919512	0.591918745	0.676662951	371	306
ARL1	0.078456044	0.131453064	0.202709803	371	371
ARL2BP	-0.106348678	0.040626957	0.075311272	371	371
ARL2	0.252705015	8.17E-07	5.64E-06	371	371
ARL3	0.057661202	0.267945061	0.362537457	371	371
ARL4A	0.041496512	0.425494347	0.52312382	371	371
ARL4C	0.181735183	0.000434823	0.001474474	371	371
ARL4D	0.052154522	0.316411649	0.414434772	371	371
ARL5A	-0.177652569	0.000586749	0.001909378	371	371
ARL5B	-0.041265453	0.42807839	0.525783497	371	371
ARL5C	0.028120896	0.589248264	0.67450034	371	66
ARL6IP1	-0.081554396	0.116843577	0.183736502	371	371
ARL6IP4	0.111068465	0.03245739	0.062258436	371	371
ARL6IP5	-0.185513228	0.000327633	0.001145508	371	371
ARL6IP6	0.084561833	0.103908504	0.166833109	371	371
ARL6	-0.046002845	0.376936401	0.476812939	371	370
ARL8A	-0.174780029	0.000721692	0.002291244	371	371
ARL8B	0.08590266	0.098519533	0.159414079	371	371
ARL9	0.128001965	0.013612498	0.029596003	371	215
ARMC10	-0.033795978	0.516373768	0.609431173	371	371
ARMC1	-0.089439048	0.085368173	0.141666367	371	371
ARMC2	0.165893925	0.001342164	0.003955414	371	371
ARMC3	0.269988621	1.28E-07	1.06E-06	371	117
ARMC4	0.076950202	0.139044603	0.212443177	371	199
ARMC5	-0.199701008	0.000107676	0.000430832	371	371
ARMC6	-0.055166362	0.289235265	0.385659925	371	371
ARMC7	0.310827133	9.42E-10	1.29E-08	371	371
ARMC8	-0.003366664	0.948470285	0.962824204	371	371
ARMC9	0.22803766	9.16E-06	4.85E-05	371	371
ARMCX1	0.124741734	0.016217471	0.034480731	371	371
ARMCX2	0.067814518	0.192474805	0.276759588	371	371
ARMCX3	0.175039091	0.000708436	0.002254547	371	371
ARMCX5	-0.211659747	3.96E-05	0.0001778	371	371
ARMCX6	0.220841923	1.77E-05	8.63E-05	371	371
ARMS2	0.054211109	0.297679696	0.394307767	371	199
ARNT2	0.332146922	5.26E-11	9.53E-10	371	363
ARNTL2	0.437330453	9.19E-19	8.32E-17	371	366
ARNTL	-0.086424219	0.096484339	0.156697356	371	371
ARNT	-0.038904496	0.454998548	0.551938201	371	371
ARPC1A	0.222151334	1.57E-05	7.80E-05	371	371
ARPC1B	0.298466318	4.53E-09	5.27E-08	371	371
ARPC2	0.220993049	1.74E-05	8.53E-05	371	371
ARPC3	0.313287735	6.83E-10	9.57E-09	371	371
ARPC4	0.264256953	2.41E-07	1.86E-06	371	371
ARPC5L	0.344264905	9.22E-12	2.03E-10	371	371
ARPC5	0.071396648	0.169967644	0.249841024	371	371
ARPM1	0.082856049	0.111098426	0.176218379	371	371
ARPP19	-0.109742089	0.034597783	0.065668544	371	371
ARPP21	-0.027703048	0.594795357	0.67889957	371	287
ARR3	0.047202486	0.36460699	0.463926707	371	61
ARRB1	0.241985243	2.41E-06	1.48E-05	371	371
ARRB2	0.370467262	1.63E-13	5.30E-12	371	371
ARRDC1	0.040776832	0.433572733	0.531219925	371	371
ARRDC2	0.115163599	0.026547536	0.05247346	371	371
ARRDC3	-0.09715628	0.061557169	0.107376055	371	371
ARRDC4	-0.058732519	0.259140448	0.353167054	371	371
ARRDC5	0.09588733	0.065046102	0.11281982	371	302
ARSA	-0.139976051	0.006926916	0.016499045	371	371
ARSB	-0.085532168	0.099985878	0.161472006	371	371
ARSD	-0.344341038	9.12E-12	2.01E-10	371	371
ARSE	-0.045575189	0.381392872	0.481258474	371	364
ARSF	0.169902681	0.001018262	0.003100859	371	268
ARSG	-0.059174822	0.255564254	0.34903346	371	371
ARSH	0.010431834	0.841278246	0.881669717	371	19
ARSI	0.198059802	0.000122966	0.0004828	371	356
ARSJ	0.194410009	0.000164576	0.000625464	371	369
ARSK	-0.151886889	0.003360187	0.00882169	371	371
ART1	0.040886448	0.432336621	0.530096637	371	50
ART3	0.082293769	0.113552329	0.179410699	371	199
ART4	-0.0299195	0.56564696	0.654099067	371	369
ART5	0.249165831	1.17E-06	7.79E-06	371	254
ARTN	0.222503753	1.52E-05	7.58E-05	371	360
ARV1	-0.133424285	0.010088714	0.022813548	371	371
ARVCF	-0.105453921	0.042357041	0.078111355	371	371
ARX	0.059426555	0.253544222	0.346845292	371	117
AR	-0.338963547	1.99E-11	4.05E-10	371	361
AS3MT	0.067393663	0.195256028	0.279928799	371	371
ASAH1	0.14032067	0.006788358	0.016213603	371	371
ASAH2B	-0.086835977	0.09490138	0.15460179	371	318
ASAH2	-0.10445744	0.044356459	0.081264426	371	355
ASAM	0.150050303	0.003769446	0.009747521	371	285
ASAP1IT1	0.048716174	0.349412712	0.44860476	371	13
ASAP1	0.159299355	0.002086441	0.005810998	371	371
ASAP2	-0.160972925	0.001868322	0.005275044	371	371
ASAP3	0.083322095	0.109096272	0.173567795	371	371
ASB10	0.03480625	0.503906419	0.597869315	371	22
ASB11	0.23347453	5.50E-06	3.07E-05	371	53
ASB12	0.0292479	0.574406673	0.661999869	371	229
ASB13	-0.121189274	0.019543124	0.040400343	371	371
ASB14	0.103247254	0.046890755	0.085202263	371	359
ASB15	-0.059125218	0.255963614	0.349507	371	136
ASB16	0.134757188	0.009357439	0.021383219	371	365
ASB17	0.020728414	0.690664888	0.760231278	371	29
ASB18	0.034721434	0.504946976	0.598784428	371	6
ASB1	0.046184998	0.375047993	0.474785926	371	371
ASB2	0.198687477	0.000116892	0.000462875	371	369
ASB3	-0.06064807	0.243899485	0.336167534	371	371
ASB4	-0.283986828	2.60E-08	2.51E-07	371	320
ASB5	0.007425824	0.886644978	0.915599277	371	99
ASB6	0.27046974	1.22E-07	1.01E-06	371	371
ASB7	-0.160135235	0.001974748	0.005528516	371	371
ASB8	-0.185976986	0.000316324	0.001111039	371	371
ASB9	0.16461288	0.001464133	0.004271464	371	371
ASCC1	0.083946096	0.106460157	0.170052859	371	371
ASCC2	-0.014673357	0.778181027	0.832107945	371	371
ASCC3	0.181020573	0.000458451	0.001542781	371	371
ASCL1	0.047133028	0.365313939	0.464707509	371	281
ASCL2	0.207729732	5.54E-05	0.000240167	371	364
ASCL3	0.132487977	0.010632277	0.023893539	371	39
ASCL4	0.069975808	0.178647801	0.26020043	371	125
ASF1A	0.00521578	0.920245338	0.941899282	371	371
ASF1B	0.496265392	1.84E-24	7.63E-22	371	371
ASFMR1	-0.139787069	0.007003967	0.01665072	371	252
ASGR1	-0.115743199	0.025790902	0.051209468	371	371
ASGR2	-0.068738283	0.186472011	0.269683877	371	371
ASH1L	-0.048506848	0.351489722	0.450633544	371	371
ASH2L	0.034847537	0.503400297	0.597411134	371	371
ASIP	-0.033154628	0.524370242	0.61627656	371	308
ASL	-0.070603032	0.174776327	0.255626898	371	371
ASMTL	-0.358093937	1.15E-12	3.15E-11	371	371
ASMT	0.130734458	0.011720413	0.026021851	371	158
ASNA1	-0.077190335	0.137811959	0.210947848	371	371
ASNSD1	-0.149271893	0.003956129	0.010168236	371	371
ASNS	0.238486069	3.40E-06	2.00E-05	371	371
ASPA	-0.068431355	0.188451008	0.27215085	371	365
ASPDH	-0.303212218	2.50E-09	3.11E-08	371	364
ASPG	0.269602283	1.34E-07	1.10E-06	371	340
ASPHD1	0.242294871	2.34E-06	1.44E-05	371	362
ASPHD2	0.210848416	4.25E-05	0.000189095	371	370
ASPH	0.087523679	0.092303862	0.151067873	371	371
ASPM	0.380505289	3.16E-14	1.21E-12	371	371
ASPN	0.045380927	0.383427803	0.483366999	371	371
ASPRV1	-0.136535866	0.008455094	0.019599997	371	371
ASPSCR1	-0.248889439	1.21E-06	7.97E-06	371	371
ASRGL1	1	1.00E-34	1.00E-30	371	371
ASS1	-0.125735813	0.015380442	0.03292598	371	371
ASTE1	0.002190464	0.966459642	0.976107425	371	371
ASTL	0.081324722	0.117880999	0.185075677	371	105
ASTN1	-0.202898162	8.29E-05	0.000341771	371	339
ASTN2	-0.108209028	0.037220185	0.069933087	371	371
ASXL1	0.120959117	0.01977772	0.04080486	371	371
ASXL2	-0.128119042	0.013526225	0.029432273	371	371
ASXL3	-0.091330863	0.078935903	0.13280644	371	270
ASZ1	0.074257578	0.153451146	0.230130513	371	40
ATAD1	-0.264965113	2.23E-07	1.74E-06	371	371
ATAD2B	-0.014933813	0.774349028	0.82880682	371	371
ATAD2	0.2865882	1.91E-08	1.92E-07	371	371
ATAD3A	0.276317884	6.30E-08	5.58E-07	371	371
ATAD3B	0.328541198	8.71E-11	1.51E-09	371	371
ATAD3C	0.029854329	0.56649418	0.654812709	371	370
ATAD5	0.343016313	1.11E-11	2.40E-10	371	371
ATCAY	0.097083127	0.061754024	0.107653453	371	88
ATE1	-0.164485392	0.001476811	0.004301321	371	371
ATF1	-0.072467568	0.163636207	0.242232167	371	371
ATF2	-0.093407863	0.072332146	0.123362812	371	371
ATF3	-0.208154416	5.34E-05	0.000232457	371	371
ATF4	0.215917369	2.74E-05	0.000128094	371	371
ATF5	0.025283507	0.627372082	0.707694011	371	371
ATF6B	-0.113771307	0.028443528	0.055619548	371	371
ATF6	-0.13187366	0.011002856	0.024626321	371	371
ATF7IP2	-0.088414802	0.089022936	0.146656324	371	371
ATF7IP	-0.048535316	0.351206794	0.450385693	371	371
ATF7	-0.090710997	0.080998766	0.135521745	371	371
ATG10	-0.066907261	0.19850684	0.283935472	371	371
ATG12	-0.016188222	0.755971418	0.813258575	371	371
ATG16L1	-0.248741932	1.23E-06	8.08E-06	371	371
ATG16L2	0.028264689	0.587344872	0.672901521	371	371
ATG2A	-0.039561811	0.447409803	0.545083449	371	371
ATG2B	-0.045387307	0.38336087	0.483313324	371	371
ATG3	0.127956196	0.013646355	0.0296502	371	371
ATG4A	-0.132490855	0.010630567	0.023892392	371	371
ATG4B	0.143205163	0.005722466	0.014017333	371	371
ATG4C	-0.100244932	0.053706026	0.095563724	371	371
ATG4D	0.186621454	0.000301213	0.001063021	371	371
ATG5	0.060111146	0.248106804	0.340670188	371	371
ATG7	0.274080286	8.12E-08	7.00E-07	371	371
ATG9A	0.013581575	0.79430161	0.844942154	371	371
ATG9B	0.267915947	1.61E-07	1.30E-06	371	365
ATHL1	-0.004567816	0.930126314	0.949877222	371	371
ATIC	0.167414647	0.001209525	0.00360937	371	371
ATL1	-0.062161623	0.232308846	0.322993876	371	371
ATL2	-0.112286497	0.030592371	0.059153762	371	371
ATL3	0.192621866	0.000189474	0.000708331	371	371
ATMIN	-0.303500045	2.41E-09	3.01E-08	371	371
ATM	-0.043447954	0.404034891	0.502539995	371	371
ATN1	0.137962949	0.007788038	0.018271485	371	371
ATOH1	0.198243252	0.000121161	0.000477028	371	17
ATOH7	0.043640131	0.401957052	0.500705833	371	353
ATOH8	-0.290504944	1.20E-08	1.25E-07	371	371
ATOX1	-0.165812141	0.001349663	0.003973986	371	371
ATP10A	-0.006034994	0.907770639	0.932244274	371	369
ATP10B	0.190516076	0.000223306	0.000817023	371	246
ATP10D	0.162693084	0.001666051	0.004781197	371	371
ATP11A	0.09021929	0.082665943	0.137762096	371	371
ATP11B	0.096606165	0.063050269	0.109740299	371	371
ATP11C	-0.212625895	3.64E-05	0.000164849	371	371
ATP12A	0.036642403	0.481658742	0.577944074	371	69
ATP13A1	0.198251007	0.000121085	0.000476824	371	371
ATP13A2	0.334436301	3.81E-11	7.09E-10	371	371
ATP13A3	-0.1985801	0.000117911	0.000466445	371	371
ATP13A4	0.056376155	0.278773494	0.374467368	371	210
ATP13A5	0.013177589	0.800289267	0.849225672	371	20
ATP1A1	0.317267051	4.04E-10	5.96E-09	371	371
ATP1A2	-0.179418089	0.000515841	0.00170764	371	364
ATP1A3	0.094717253	0.068405598	0.117642984	371	331
ATP1A4	0.085312875	0.100861931	0.162715313	371	147
ATP1B1	0.076243271	0.142722494	0.216914672	371	371
ATP1B2	0.10919923	0.035507817	0.067152717	371	369
ATP1B3	0.335037427	3.50E-11	6.57E-10	371	371
ATP1B4	0.057618482	0.268300353	0.362915989	371	18
ATP2A1	-0.032695697	0.530130825	0.621689798	371	364
ATP2A2	0.109024428	0.035805144	0.067637975	371	371
ATP2A3	0.186449012	0.000305189	0.00107591	371	371
ATP2B1	0.162316759	0.001708506	0.004882635	371	371
ATP2B2	0.100816832	0.052347795	0.093556363	371	371
ATP2B3	-0.09127658	0.079114834	0.133028842	371	139
ATP2B4	0.141575393	0.0063046	0.015218738	371	371
ATP2C1	-0.074971634	0.149524905	0.225157608	371	371
ATP2C2	0.122965054	0.017813095	0.0373443	371	277
ATP4A	0.245891332	1.63E-06	1.05E-05	371	116
ATP4B	0.081630011	0.116503598	0.183274217	371	68
ATP5A1	-0.032364801	0.534304056	0.625846978	371	371
ATP5B	0.009569394	0.854247424	0.891384726	371	371
ATP5C1	0.059208627	0.255292339	0.348733817	371	371
ATP5D	-0.047181531	0.364820189	0.464168336	371	371
ATP5EP2	0.150355843	0.003698376	0.009579904	371	371
ATP5E	0.155810989	0.002617605	0.007083392	371	371
ATP5F1	0.013421385	0.796674423	0.846833201	371	371
ATP5G1	0.249371359	1.15E-06	7.65E-06	371	371
ATP5G2	0.21956192	1.98E-05	9.58E-05	371	371
ATP5G3	0.017857028	0.731735895	0.793452666	371	371
ATP5H	0.067449268	0.194886887	0.279506249	371	371
ATP5I	0.082954797	0.110671803	0.175583632	371	371
ATP5J2	0.181491472	0.000442751	0.001497551	371	371
ATP5J	-0.006898685	0.894643205	0.92232881	371	371
ATP5L2	0.124622995	0.016320069	0.034654488	371	224
ATP5L	0.152716541	0.003188882	0.008439015	371	371
ATP5O	0.130887655	0.011621572	0.02583119	371	371
ATP5SL	0.206400482	6.19E-05	0.000265139	371	371
ATP5S	-0.25596974	5.82E-07	4.16E-06	371	371
ATP6AP1L	-0.168667261	0.001109446	0.003349353	371	371
ATP6AP1	0.114711399	0.027151045	0.053459489	371	371
ATP6AP2	0.130717836	0.011731182	0.026039957	371	371
ATP6V0A1	-0.044529748	0.392421898	0.49184545	371	371
ATP6V0A2	0.227054725	1.00E-05	5.26E-05	371	371
ATP6V0A4	0.171053032	0.000939619	0.002886966	371	117
ATP6V0B	0.270848778	1.17E-07	9.74E-07	371	371
ATP6V0C	0.022443879	0.666544632	0.740720822	371	371
ATP6V0D1	0.033158649	0.524319915	0.616253767	371	371
ATP6V0D2	0.321954842	2.15E-10	3.41E-09	371	340
ATP6V0E1	-0.107251834	0.038941518	0.072680619	371	371
ATP6V0E2	-0.314811526	5.59E-10	7.98E-09	371	371
ATP6V1A	-0.035710474	0.492883411	0.588047869	371	371
ATP6V1B1	0.16253715	0.001683524	0.00482231	371	348
ATP6V1B2	-0.053279989	0.306067187	0.403245189	371	371
ATP6V1C1	0.085304262	0.100896462	0.162757839	371	371
ATP6V1C2	0.301634004	3.05E-09	3.71E-08	371	371
ATP6V1D	-0.004518203	0.930883346	0.95039502	371	371
ATP6V1E1	0.058802593	0.258571585	0.352584745	371	371
ATP6V1E2	0.094384556	0.069386352	0.119124001	371	370
ATP6V1F	0.212065812	3.82E-05	0.000172155	371	371
ATP6V1G1	-0.191933801	0.000199961	0.000743076	371	371
ATP6V1G2	0.098304968	0.058533358	0.102876572	371	364
ATP6V1G3	0.057118979	0.27247848	0.36748147	371	28
ATP6V1H	-0.025909193	0.618874733	0.700285268	371	371
ATP7A	0.05635078	0.278990262	0.374708016	371	371
ATP7B	-0.269518882	1.35E-07	1.11E-06	371	371
ATP8A1	0.156165886	0.002558426	0.006945894	371	371
ATP8A2	0.045685279	0.380242589	0.480050245	371	249
ATP8B1	0.005906193	0.909730554	0.933664483	371	371
ATP8B2	0.344397429	9.04E-12	2.00E-10	371	371
ATP8B3	0.186970873	0.000293303	0.001038051	371	371
ATP8B4	-0.025538708	0.623900195	0.704611093	371	371
ATP8B5P	0.19083209	0.000217891	0.000799859	371	371
ATP9A	0.085554692	0.099896238	0.161366485	371	371
ATP9B	0.15106143	0.003538866	0.009227919	371	371
ATPAF1	-0.121320889	0.019410061	0.040162779	371	371
ATPAF2	0.005810611	0.911185338	0.934594775	371	371
ATPBD4	-0.055388129	0.287298067	0.383564676	371	371
ATPIF1	0.024388361	0.639614774	0.717639419	371	371
ATRIP	0.261970268	3.08E-07	2.33E-06	371	371
ATRNL1	0.152640061	0.003204335	0.008475406	371	333
ATRN	-0.054095342	0.298714115	0.395387854	371	371
ATRX	-0.163250835	0.001604906	0.004623038	371	371
ATR	0.004181088	0.936028861	0.953693396	371	371
ATXN10	0.016550994	0.750681667	0.809158184	371	371
ATXN1L	-0.311043333	9.16E-10	1.25E-08	371	371
ATXN1	-0.150586439	0.003645544	0.009459042	371	371
ATXN2L	0.140654431	0.006656535	0.015933137	371	371
ATXN2	-0.04041825	0.437630549	0.535467129	371	371
ATXN3L	0.136840057	0.008308785	0.019292212	371	11
ATXN3	-0.190557494	0.000222589	0.00081485	371	371
ATXN7L1	-0.336798607	2.72E-11	5.31E-10	371	371
ATXN7L2	0.241774488	2.46E-06	1.50E-05	371	371
ATXN7L3B	-0.169416453	0.001053292	0.003196783	371	371
ATXN7L3	0.133460845	0.010067999	0.02277446	371	371
ATXN7	-0.154224332	0.002897717	0.007756056	371	371
AUH	-0.337281313	2.54E-11	4.99E-10	371	371
AUP1	0.127979146	0.013629368	0.029626216	371	371
AURKAIP1	0.072168872	0.165384066	0.244317304	371	371
AURKAPS1	0.362814659	5.52E-13	1.62E-11	371	367
AURKA	0.454743469	2.47E-20	3.52E-18	371	371
AURKB	0.469299884	1.02E-21	1.99E-19	371	371
AURKC	0.010923944	0.833896943	0.875745646	371	370
AUTS2	-0.149340816	0.003939268	0.010130127	371	371
AVEN	-0.148412024	0.004172034	0.010666743	371	371
AVIL	-0.196757774	0.000136523	0.000530693	371	369
AVL9	-0.091704763	0.077712315	0.131102103	371	371
AVPI1	-0.074309519	0.153162941	0.229750177	371	371
AVPR1A	-0.051295001	0.324463856	0.423034617	371	333
AVPR1B	0.12404975	0.016823419	0.035539532	371	58
AVPR2	-0.092401037	0.075474774	0.12787961	371	345
AVP	0.170495313	0.000977019	0.002985909	371	99
AWAT1	0.106509981	0.0403215	0.074814652	371	75
AWAT2	-0.035038566	0.501062036	0.595309989	371	82
AXIN1	0.095260327	0.06682908	0.115399924	371	371
AXIN2	-0.341448731	1.39E-11	2.94E-10	371	371
AXL	0.125948336	0.01520649	0.032616677	371	371
AZGP1	-0.177304744	0.000601743	0.001951681	371	371
AZI1	0.42526802	9.99E-18	7.48E-16	371	371
AZI2	0.078688211	0.130311647	0.201308052	371	371
AZIN1	-0.007732631	0.881995047	0.912263399	371	371
AZU1	0.034977076	0.50181407	0.595919164	371	200
B2M	-0.106965274	0.03946976	0.073521885	371	371
B3GALNT1	0.34828432	5.09E-12	1.21E-10	371	370
B3GALNT2	0.070970264	0.172538771	0.252874083	371	371
B3GALT1	-0.19353966	0.000176285	0.000663883	371	142
B3GALT2	0.220285851	1.86E-05	9.04E-05	371	358
B3GALT4	0.069648006	0.180696232	0.262722985	371	371
B3GALT5	0.089112527	0.08651993	0.143243583	371	146
B3GALT6	0.083537957	0.108178601	0.172355573	371	371
B3GALTL	0.019246865	0.711752066	0.777130585	371	371
B3GAT1	0.192047175	0.000198197	0.000737068	371	360
B3GAT2	0.124552985	0.016380827	0.034761274	371	338
B3GAT3	0.332398774	5.08E-11	9.24E-10	371	371
B3GNT1	-0.047232017	0.364306693	0.4637565	371	371
B3GNT2	0.050496505	0.332062362	0.431163813	371	371
B3GNT3	0.323563541	1.73E-10	2.81E-09	371	359
B3GNT4	0.244782077	1.83E-06	1.15E-05	371	302
B3GNT5	0.278225714	5.07E-08	4.59E-07	371	371
B3GNT6	0.074573692	0.151703464	0.227921298	371	35
B3GNT7	0.295780644	6.31E-09	7.09E-08	371	371
B3GNT8	0.186031028	0.000315031	0.001106885	371	369
B3GNT9	0.245062916	1.78E-06	1.13E-05	371	371
B3GNTL1	0.239047933	3.22E-06	1.91E-05	371	371
B4GALNT1	0.240669653	2.74E-06	1.66E-05	371	371
B4GALNT2	0.371861542	1.31E-13	4.35E-12	371	185
B4GALNT3	-0.079434239	0.126695719	0.19657571	371	334
B4GALNT4	0.190578676	0.000222223	0.00081396	371	286
B4GALT1	0.030668966	0.555947727	0.645807034	371	371
B4GALT2	0.185821087	0.000320085	0.001122466	371	371
B4GALT3	0.223391466	1.40E-05	7.05E-05	371	371
B4GALT4	0.225537598	1.15E-05	5.93E-05	371	371
B4GALT5	0.190960604	0.000215725	0.00079301	371	371
B4GALT6	0.070636033	0.174574373	0.255369018	371	371
B4GALT7	0.104069829	0.045155333	0.082492852	371	371
B9D1	0.114315268	0.027689376	0.054352917	371	371
B9D2	0.136962194	0.008250677	0.019172983	371	371
BAALC	0.085844221	0.098749682	0.159708651	371	371
BAAT	-0.230412955	7.34E-06	3.97E-05	371	371
BACE1	-0.222884246	1.47E-05	7.35E-05	371	371
BACE2	0.268042041	1.59E-07	1.28E-06	371	371
BACH1	-0.004253327	0.934926011	0.95300839	371	371
BACH2	-0.058371218	0.262087212	0.356281231	371	370
BAD	0.21998281	1.91E-05	9.27E-05	371	371
BAG1	-0.122494372	0.018258113	0.038131684	371	371
BAG2	0.099823805	0.054724805	0.097073062	371	371
BAG3	-0.041049266	0.430504335	0.528297026	371	371
BAG4	-0.069237156	0.1832881	0.265928594	371	371
BAG5	-0.03933595	0.450009269	0.547385801	371	371
BAGE2	0.033489546	0.520186542	0.612733181	371	262
BAGE	0.095366997	0.066522948	0.114999038	371	140
BAHCC1	0.013400661	0.796981538	0.847091556	371	371
BAHD1	-0.099645734	0.055160392	0.097723907	371	371
BAI1	0.145329308	0.005036359	0.012559457	371	338
BAI2	0.379710562	3.60E-14	1.36E-12	371	346
BAI3	0.008688783	0.86753043	0.901231458	371	260
BAIAP2L1	0.319213337	3.11E-10	4.76E-09	371	371
BAIAP2L2	0.333685651	4.24E-11	7.82E-10	371	371
BAIAP2	-0.212239805	3.77E-05	0.000169832	371	371
BAIAP3	-0.145958932	0.004847731	0.012166351	371	371
BAK1	0.4811245	6.84E-23	1.89E-20	371	371
BAMBI	0.022972504	0.659179163	0.734379112	371	371
BANF1	0.233354287	5.56E-06	3.10E-05	371	371
BANF2	-0.064642211	0.214164673	0.302444787	371	207
BANK1	0.205452593	6.70E-05	0.000284107	371	320
BANP	-0.016746172	0.747840506	0.80693704	371	371
BAP1	0.076504459	0.141355063	0.215230477	371	371
BARD1	0.113479641	0.028855104	0.056275221	371	347
BARHL1	-0.017671624	0.734415837	0.795597188	371	24
BARHL2	0.174775946	0.000721903	0.002291547	371	16
BARX1	0.254028914	7.12E-07	4.98E-06	371	254
BARX2	-0.003340791	0.948865748	0.963029366	371	213
BASE	0.276297507	6.32E-08	5.58E-07	371	50
BASP1	0.139830117	0.006986348	0.01661875	371	371
BAT1	0.101612015	0.050506925	0.090779408	371	371
BAT2L1	0.007577119	0.884351479	0.9137045	371	371
BAT2L2	0.125538564	0.01554345	0.03323209	371	371
BAT2	0.1139078	0.028252656	0.055316895	371	371
BAT3	0.01944825	0.70887236	0.774750667	371	371
BAT4	-0.006160005	0.905868929	0.930483156	371	371
BAT5	-0.055116051	0.289675965	0.386092499	371	371
BATF2	0.22519542	1.19E-05	6.10E-05	371	371
BATF3	0.210940169	4.21E-05	0.000187698	371	369
BATF	0.119911138	0.020877135	0.042754346	371	371
BAX	0.200569788	0.000100323	0.000405651	371	371
BAZ1A	0.085255511	0.101092096	0.163033817	371	371
BAZ1B	0.020922517	0.687919394	0.757963065	371	371
BAZ2A	0.220748814	1.78E-05	8.70E-05	371	371
BAZ2B	-0.181114214	0.000455288	0.00153447	371	371
BBC3	0.09037953	0.082119618	0.137051774	371	371
BBOX1	-0.164545963	0.001470775	0.004287501	371	362
BBS10	-0.233615937	5.42E-06	3.03E-05	371	371
BBS12	-0.026400188	0.612241872	0.694792514	371	371
BBS1	-0.304690072	2.07E-09	2.64E-08	371	371
BBS2	-0.321686478	2.23E-10	3.53E-09	371	371
BBS4	-0.211366398	4.06E-05	0.000181686	371	371
BBS5	-0.023171567	0.656414035	0.732240349	371	371
BBS7	0.117175166	0.02400073	0.048151314	371	371
BBS9	-0.149478359	0.003905815	0.010058382	371	371
BBX	-0.026172091	0.615319349	0.697291927	371	371
BCAM	0.113267172	0.029158129	0.056793924	371	371
BCAN	0.151309609	0.003484261	0.009098629	371	355
BCAP29	0.088166121	0.08992897	0.147916524	371	371
BCAP31	-0.136048485	0.0086943	0.020058813	371	371
BCAR1	0.05536103	0.287534313	0.383854357	371	371
BCAR3	0.195151674	0.000155178	0.000593255	371	371
BCAR4	0.018731518	0.719139874	0.783393732	371	85
BCAS1	0.265165077	2.18E-07	1.71E-06	371	344
BCAS2	0.084405732	0.104550772	0.167666727	371	371
BCAS3	-0.292318187	9.62E-09	1.03E-07	371	371
BCAS4	0.306042236	1.74E-09	2.27E-08	371	371
BCAT1	0.329885888	7.23E-11	1.27E-09	371	371
BCAT2	0.244993781	1.79E-06	1.13E-05	371	371
BCCIP	0.02704796	0.603539371	0.686676834	371	371
BCDIN3D	0.021412323	0.681009577	0.752889722	371	371
BCHE	-0.072770942	0.161875204	0.240178582	371	370
BCKDHA	-0.227584678	9.55E-06	5.03E-05	371	371
BCKDHB	-0.329431218	7.70E-11	1.35E-09	371	371
BCKDK	-0.078636271	0.130566336	0.201638957	371	371
BCL10	0.228927013	8.43E-06	4.50E-05	371	371
BCL11A	0.260312701	3.68E-07	2.75E-06	371	351
BCL11B	0.175123151	0.000704183	0.002242805	371	369
BCL2A1	0.267550668	1.68E-07	1.35E-06	371	371
BCL2L10	0.069534394	0.181410236	0.263607201	371	319
BCL2L11	0.133336663	0.010138515	0.022910561	371	371
BCL2L12	0.293982348	7.86E-09	8.60E-08	371	371
BCL2L13	-0.246885384	1.48E-06	9.57E-06	371	371
BCL2L14	0.359611311	9.09E-13	2.54E-11	371	355
BCL2L15	0.231827773	6.43E-06	3.52E-05	371	359
BCL2L1	-0.281695435	3.40E-08	3.20E-07	371	371
BCL2L2	-0.057799199	0.266799585	0.361331158	371	371
BCL2	-0.030785765	0.554443483	0.644397823	371	371
BCL3	0.295175771	6.79E-09	7.56E-08	371	371
BCL6B	-0.029334451	0.573274208	0.660962369	371	371
BCL6	-0.213569524	3.36E-05	0.000153444	371	371
BCL7A	0.077366061	0.136915259	0.209865799	371	371
BCL7B	0.082119262	0.114322498	0.180455812	371	371
BCL7C	0.245394191	1.72E-06	1.10E-05	371	371
BCL8	0.025974255	0.617994007	0.699576284	371	219
BCL9L	0.025836922	0.61985367	0.701090909	371	371
BCL9	0.250041422	1.07E-06	7.21E-06	371	371
BCLAF1	-0.020503124	0.693856604	0.762522686	371	371
BCMO1	0.086688958	0.095464182	0.155302746	371	316
BCO2	-0.183010575	0.000395443	0.001352914	371	370
BCORL1	0.211021714	4.18E-05	0.000186515	371	371
BCORL2	0.039134854	0.452330866	0.549438176	371	202
BCOR	0.072686139	0.162366019	0.240673797	371	371
BCR	0.052248315	0.315540947	0.413593443	371	371
BCS1L	-0.129581872	0.012488166	0.027480647	371	371
BCYRN1	0.028410453	0.585418283	0.671389271	371	3
BDH1	-0.20887081	5.03E-05	0.000220204	371	371
BDH2	-0.030932509	0.552556392	0.642729518	371	371
BDKRB1	0.155085288	0.002742512	0.00738628	371	361
BDKRB2	0.027342411	0.599601957	0.683580853	371	371
BDNFOS	-0.364122485	4.49E-13	1.34E-11	371	371
BDNF	0.00112197	0.982816684	0.98717727	371	344
BDP1	-0.102821316	0.04781112	0.086661189	371	371
BEAN	-0.010748555	0.836526025	0.877951295	371	351
BECN1	0.073322946	0.158707575	0.236341181	371	371
BEGAIN	0.147684974	0.004362835	0.011089105	371	345
BEND2	0.045035297	0.387064684	0.48708879	371	33
BEND3	0.374455724	8.56E-14	2.97E-12	371	371
BEND4	0.085636076	0.09957289	0.160870256	371	228
BEND5	-0.012066094	0.816822655	0.862406112	371	355
BEND6	0.167427438	0.001208462	0.00360728	371	279
BEND7	-0.00810084	0.876419894	0.907911036	371	371
BEST1	0.364741333	4.07E-13	1.23E-11	371	370
BEST2	0.153133092	0.003105897	0.008240203	371	57
BEST3	0.042842912	0.410618368	0.508949115	371	120
BEST4	0.08912644	0.086470597	0.143185707	371	352
BET1L	0.028500878	0.584224599	0.670483464	371	371
BET1	-0.090766872	0.080811048	0.135253104	371	371
BET3L	-0.032221022	0.536122513	0.627644867	371	209
BEX1	0.103022092	0.047375418	0.086004471	371	299
BEX2	0.331375714	5.87E-11	1.05E-09	371	353
BEX4	0.164891891	0.001436733	0.004203014	371	371
BEX5	0.203112976	8.14E-05	0.000336946	371	364
BEYLA	0.084576654	0.103847689	0.166762345	371	17
BFAR	0.040200887	0.440100841	0.538159156	371	371
BFSP1	0.302698149	2.67E-09	3.29E-08	371	371
BFSP2	0.407199611	2.99E-16	1.67E-14	371	274
BGLAP	0.118990056	0.021886843	0.044547372	371	371
BGN	0.13720133	0.008137954	0.018946397	371	371
BHLHA15	0.15108325	0.003534034	0.009217732	371	344
BHLHB9	-0.132326153	0.010728807	0.024086014	371	371
BHLHE22	0.065833834	0.205820064	0.292589361	371	329
BHLHE40	-0.034491172	0.507777608	0.601316382	371	371
BHLHE41	0.099213372	0.056230001	0.099352429	371	369
BHMT2	-0.115495879	0.026111462	0.051770754	371	371
BHMT	-0.133965487	0.009785892	0.02221198	371	371
BICC1	0.062653278	0.228628953	0.318825844	371	343
BICD1	0.223503083	1.39E-05	6.99E-05	371	367
BICD2	0.003028566	0.953639041	0.967184085	371	371
BID	0.284546826	2.43E-08	2.37E-07	371	371
BIK	-0.100925428	0.052093145	0.093201584	371	359
BIN1	0.183069777	0.000393698	0.001347407	371	371
BIN2	0.156995894	0.002424752	0.006620876	371	371
BIN3	0.068347124	0.188996798	0.272761099	371	371
BIRC2	-0.091025136	0.079947954	0.134146647	371	371
BIRC3	0.211397593	4.05E-05	0.000181281	371	371
BIRC5	0.526899416	6.84E-28	9.09E-25	371	371
BIRC6	-0.140697522	0.006639684	0.015901841	371	371
BIRC7	0.312267791	7.81E-10	1.08E-08	371	278
BIRC8	0.101888947	0.049878639	0.089860937	371	6
BIVM	-0.095585381	0.0658998	0.114091929	371	371
BLCAP	-0.319484381	3.00E-10	4.60E-09	371	371
BLID	-0.088876842	0.087359015	0.144304612	371	44
BLK	0.032488736	0.532739067	0.624307511	371	321
BLMH	0.322928057	1.88E-10	3.03E-09	371	371
BLM	0.488647421	1.16E-23	3.73E-21	371	371
BLNK	0.162590211	0.00167756	0.004809374	371	371
BLOC1S1	0.03715947	0.475491161	0.57219782	371	371
BLOC1S2	-0.029175081	0.575360291	0.662715525	371	371
BLOC1S3	0.294741929	7.16E-09	7.91E-08	371	371
BLVRA	0.48629678	2.03E-23	6.13E-21	371	371
BLVRB	-0.16276697	0.00165783	0.004761721	371	371
BLZF1	0.032302661	0.535089602	0.626619742	371	371
BMF	0.188708994	0.00025676	0.000921817	371	371
BMI1	-0.112093521	0.030881594	0.059623478	371	371
BMP10	-0.138014123	0.007765016	0.018237494	371	71
BMP15	-0.047316366	0.363449777	0.462927336	371	13
BMP1	-0.293561938	8.27E-09	9.00E-08	371	371
BMP2K	0.000541403	0.991707759	0.993602997	371	371
BMP2	0.106303942	0.040712019	0.075447893	371	371
BMP3	0.04918843	0.344755395	0.44409968	371	106
BMP4	-0.199366926	0.000110635	0.000441353	371	371
BMP5	0.026392884	0.612340304	0.694864635	371	230
BMP6	-0.121740861	0.018990728	0.039442586	371	371
BMP7	0.173743676	0.000777051	0.002442474	371	207
BMP8A	0.21957022	1.98E-05	9.58E-05	371	371
BMP8B	0.223998775	1.33E-05	6.72E-05	371	359
BMPER	-0.13868617	0.007468257	0.017613662	371	333
BMPR1A	0.003574421	0.945295209	0.961021185	371	371
BMPR1B	0.226778257	1.03E-05	5.37E-05	371	282
BMPR2	-0.127743968	0.013804322	0.029957484	371	371
BMS1P4	-0.110886885	0.032743564	0.062746949	371	368
BMS1P5	-0.035323167	0.497589092	0.592031867	371	371
BMS1	0.082993178	0.110506335	0.175404925	371	371
BMX	-0.1099303	0.034286939	0.065190342	371	350
BNC1	-0.028293353	0.586965791	0.672738033	371	254
BNC2	0.109578804	0.0348694	0.066108506	371	369
BNIP1	0.196510333	0.000139253	0.00053983	371	371
BNIP2	-0.187160534	0.000289092	0.001024967	371	371
BNIP3L	0.072092645	0.165832352	0.244828229	371	371
BNIP3	-0.211383228	4.06E-05	0.000181464	371	371
BNIPL	-0.032243853	0.535833555	0.627380316	371	369
BOC	-0.091215918	0.079315182	0.13332071	371	371
BOD1L	-0.174505427	0.000735994	0.002327007	371	371
BOD1	0.091135496	0.079581424	0.133666734	371	371
BOK	-0.383472596	1.92E-14	7.77E-13	371	371
BOLA1	0.079925596	0.124356973	0.193519733	371	371
BOLA2	0.294905583	7.02E-09	7.77E-08	371	371
BOLA3	0.307781398	1.40E-09	1.85E-08	371	371
BOLL	0.1688578	0.001094909	0.003308977	371	88
BOP1	0.088611512	0.088311453	0.14567697	371	371
BPESC1	0.204813702	7.07E-05	0.00029728	371	136
BPGM	-0.011244675	0.829094004	0.871988742	371	371
BPHL	-0.235932714	4.35E-06	2.49E-05	371	371
BPIL1	0.292690223	9.20E-09	9.92E-08	371	277
BPIL2	0.057941725	0.265620043	0.360027384	371	55
BPIL3	0.134760078	0.009355906	0.021382169	371	38
BPI	-0.018578432	0.721339543	0.785274665	371	280
BPNT1	0.111927413	0.031132417	0.060040659	371	371
BPTF	-0.012438449	0.811274459	0.858003385	371	371
BPY2	0.033434027	0.520878881	0.613222377	371	106
BRAF	0.04269904	0.412193124	0.510458041	371	371
BRAP	0.249500174	1.13E-06	7.56E-06	371	371
BRCA1	0.362011427	6.26E-13	1.81E-11	371	371
BRCA2	0.133656166	0.009957965	0.022561422	371	368
BRCC3	-0.022147082	0.670694114	0.744252668	371	371
BRD1	-0.010349879	0.842508876	0.882695862	371	371
BRD2	-0.14755425	0.004397965	0.01117127	371	371
BRD3	0.043364773	0.404936243	0.50337825	371	371
BRD4	-0.002149545	0.967085838	0.976310702	371	371
BRD7P3	0.044774304	0.389824807	0.489541717	371	109
BRD7	-0.157713006	0.00231442	0.006365853	371	371
BRD8	0.070017617	0.178387778	0.259886291	371	371
BRD9	0.190941314	0.000216049	0.000793973	371	371
BRDT	0.222513983	1.52E-05	7.57E-05	371	58
BREA2	0.042942452	0.409530927	0.507885652	371	320
BRE	0.106220403	0.040871262	0.075699692	371	371
BRF1	0.104100307	0.045092084	0.082415092	371	371
BRF2	0.10288813	0.047665758	0.086468514	371	371
BRI3BP	0.466326699	1.98E-21	3.69E-19	371	371
BRI3	0.140613567	0.006672551	0.0159638	371	371
BRIP1	0.119668627	0.021138979	0.043210624	371	368
BRIX1	0.256102944	5.74E-07	4.11E-06	371	371
BRMS1L	-0.02132163	0.682287019	0.753967273	371	371
BRMS1	0.281644344	3.42E-08	3.22E-07	371	371
BRP44L	0.023810896	0.647565094	0.724926489	371	371
BRP44	0.15229827	0.003274229	0.008623637	371	371
BRPF1	0.229899295	7.70E-06	4.14E-05	371	371
BRPF3	-0.122282425	0.018461649	0.038484145	371	371
BRS3	0.180928569	0.000461578	0.001551209	371	70
BRSK1	0.369106608	2.03E-13	6.46E-12	371	371
BRSK2	0.274531971	7.72E-08	6.69E-07	371	285
BRWD1	-0.166420847	0.001294763	0.003828747	371	371
BRWD3	-0.145572449	0.004962747	0.012406557	371	370
BSCL2	0.081197684	0.118457904	0.18577646	371	371
BSDC1	-0.324520584	1.52E-10	2.50E-09	371	371
BSG	0.164931546	0.001432877	0.004194569	371	371
BSND	0.277555466	5.47E-08	4.91E-07	371	164
BSN	0.100857938	0.052251283	0.093425782	371	371
BSPRY	0.227898611	9.28E-06	4.91E-05	371	364
BST1	-0.016975771	0.744502624	0.803988578	371	371
BST2	0.080111744	0.123479763	0.192395195	371	371
BSX	-0.027937345	0.591682049	0.676508825	371	5
BTAF1	-0.099459414	0.055619235	0.098423023	371	371
BTBD10	0.131087475	0.011493757	0.025581346	371	371
BTBD11	-0.082479685	0.112736291	0.178305208	371	370
BTBD12	0.126905793	0.014444022	0.031175928	371	371
BTBD16	0.14240133	0.006003263	0.014602809	371	366
BTBD17	0.07814343	0.13300216	0.204748798	371	100
BTBD18	-0.004228237	0.935309037	0.953107291	371	214
BTBD19	-0.121314988	0.019416011	0.040166747	371	357
BTBD1	0.089680102	0.084525836	0.140432299	371	371
BTBD2	-0.168392003	0.001130761	0.003403386	371	371
BTBD3	0.162570135	0.001679814	0.004814452	371	371
BTBD6	0.02728955	0.600307971	0.683979681	371	371
BTBD7	-0.067463836	0.194790264	0.279462166	371	371
BTBD8	0.024897004	0.632645922	0.711905336	371	276
BTBD9	-0.074363546	0.152863594	0.229422068	371	371
BTC	0.183672813	0.00037633	0.00129486	371	293
BTD	-0.277443745	5.54E-08	4.97E-07	371	371
BTF3L1	0.042552584	0.413799824	0.512127731	371	42
BTF3L4	0.130007507	0.012199627	0.026917817	371	371
BTF3	-0.042851267	0.410527021	0.508867553	371	371
BTG1	0.154047655	0.002930538	0.007828128	371	371
BTG2	0.138449364	0.007571648	0.017825854	371	371
BTG3	0.145787206	0.004898536	0.012275301	371	371
BTG4	-0.025237212	0.628002779	0.708206737	371	19
BTK	0.170650691	0.000966464	0.002959407	371	371
BTLA	0.095165592	0.067101924	0.115780749	371	343
BTN1A1	0.138619267	0.007497338	0.017671791	371	156
BTN2A1	0.008122977	0.876084896	0.907658396	371	371
BTN2A2	-0.012705481	0.807301396	0.854708956	371	371
BTN2A3	0.054992111	0.290763544	0.387257074	371	368
BTN3A1	-0.124677655	0.016272769	0.034576162	371	371
BTN3A2	-0.04964979	0.340243797	0.439580864	371	371
BTN3A3	-0.096160336	0.064282077	0.111601528	371	371
BTNL2	0.18608486	0.000313747	0.001102957	371	23
BTNL3	0.192310031	0.000194161	0.000723953	371	165
BTNL8	0.369553006	1.89E-13	6.07E-12	371	349
BTNL9	-0.364027945	4.56E-13	1.35E-11	371	371
BTRC	-0.107656585	0.038205601	0.071481215	371	371
BUB1B	0.433802951	1.87E-18	1.60E-16	371	371
BUB1	0.442229331	3.39E-19	3.56E-17	371	371
BUB3	0.237162364	3.86E-06	2.24E-05	371	371
BUD13	0.184263374	0.000360014	0.001246473	371	371
BUD31	0.211288078	4.09E-05	0.000182781	371	371
BVES	0.078416288	0.131649291	0.202949561	371	363
BYSL	0.04748707	0.361719406	0.461106604	371	371
BZRAP1	0.039142723	0.452239899	0.549394674	371	371
BZW1	-0.03543178	0.496267065	0.59095233	371	371
BZW2	0.041468253	0.425809894	0.523447162	371	371
C10orf105	-0.225334058	1.18E-05	6.03E-05	371	369
C10orf107	0.030615226	0.556640496	0.646460999	371	217
C10orf108	0.078480096	0.131334459	0.202605319	371	368
C10orf10	-0.077849365	0.134472151	0.206709428	371	371
C10orf110	0.035326234	0.497551728	0.592031867	371	365
C10orf111	-0.010219673	0.844464846	0.884047749	371	354
C10orf113	0.037433952	0.47223476	0.569035317	371	10
C10orf114	-0.085296246	0.10092861	0.162796515	371	371
C10orf116	-0.009106144	0.861230134	0.896417279	371	371
C10orf118	-0.132263811	0.010766201	0.024156353	371	371
C10orf119	0.093609904	0.071714545	0.122498257	371	371
C10orf11	-0.114570017	0.027342138	0.053771971	371	371
C10orf120	0.146060884	0.004817793	0.012101889	371	5
C10orf122	0.064825318	0.212866861	0.300939147	371	8
C10orf125	-0.197729519	0.00012628	0.000494641	371	371
C10orf128	-0.076184803	0.143029977	0.217258912	371	346
C10orf129	-0.224380668	1.28E-05	6.52E-05	371	166
C10orf12	-0.027712394	0.59467102	0.678796543	371	371
C10orf131	0.138423813	0.00758288	0.017848078	371	155
C10orf137	0.092711166	0.074495146	0.126521083	371	371
C10orf140	0.022923486	0.659860783	0.734899106	371	371
C10orf18	0.024012696	0.644782168	0.722501285	371	371
C10orf25	-0.13842772	0.007581161	0.017846141	371	371
C10orf26	-0.285949382	2.06E-08	2.05E-07	371	371
C10orf27	-0.040574044	0.435864864	0.533700051	371	43
C10orf28	0.01214273	0.815679987	0.861793418	371	371
C10orf2	0.07834329	0.132010179	0.203380001	371	371
C10orf32	-0.135067646	0.009194028	0.021072645	371	371
C10orf35	0.356067812	1.57E-12	4.14E-11	371	365
C10orf41	-0.179147196	0.000526177	0.00173724	371	371
C10orf46	0.115022833	0.026734153	0.052762777	371	371
C10orf47	-0.044020488	0.397863459	0.496973844	371	371
C10orf4	-0.058855936	0.258139117	0.352139653	371	371
C10orf50	0.119384826	0.02144902	0.043759077	371	165
C10orf53	0.009159347	0.860427624	0.895943031	371	6
C10orf54	0.151710115	0.003397748	0.008904227	371	371
C10orf55	0.162201464	0.001721709	0.004914025	371	306
C10orf57	-0.284826338	2.35E-08	2.30E-07	371	371
C10orf58	-0.179547735	0.000510961	0.001694019	371	371
C10orf62	-0.049605168	0.340678498	0.439999809	371	309
C10orf67	0.177141247	0.000608913	0.001970693	371	147
C10orf68	0.115392957	0.02624587	0.051995845	371	331
C10orf71	0.043629366	0.402073284	0.500781837	371	35
C10orf72	-0.345736832	7.42E-12	1.68E-10	371	371
C10orf75	0.02887758	0.579263975	0.665864458	371	371
C10orf76	-0.091491596	0.078408004	0.132059037	371	371
C10orf78	0.321377377	2.32E-10	3.66E-09	371	371
C10orf79	-0.01144533	0.826092412	0.869153051	371	365
C10orf81	0.382370603	2.31E-14	9.13E-13	371	289
C10orf82	0.157032151	0.002419061	0.006607146	371	81
C10orf84	-0.028781663	0.580525198	0.66708329	371	371
C10orf88	0.098651731	0.057645057	0.101520936	371	371
C10orf90	0.139145339	0.007271366	0.017206337	371	178
C10orf91	0.285896223	2.08E-08	2.06E-07	371	158
C10orf93	0.060860847	0.242246065	0.334374427	371	196
C10orf95	-0.032931631	0.527165345	0.61905028	371	345
C10orf96	0.05929247	0.254618807	0.348004656	371	15
C10orf99	0.076402123	0.141889637	0.215862951	371	55
C11orf10	0.239648114	3.03E-06	1.81E-05	371	371
C11orf16	0.125267838	0.015769646	0.033651678	371	133
C11orf17	0.281797542	3.36E-08	3.17E-07	371	371
C11orf1	-0.368663651	2.18E-13	6.92E-12	371	371
C11orf20	0.291270779	1.09E-08	1.15E-07	371	250
C11orf21	-0.021193415	0.684094525	0.75537807	371	360
C11orf24	0.053737621	0.301925553	0.398975913	371	371
C11orf2	-0.034410227	0.50877464	0.602318064	371	371
C11orf30	-0.012175581	0.815190298	0.86145879	371	371
C11orf31	0.124875183	0.016102836	0.034262597	371	371
C11orf34	0.000712239	0.989091338	0.991823842	371	81
C11orf35	-0.155754633	0.002627116	0.007106233	371	371
C11orf36	0.116805653	0.024452087	0.048977929	371	15
C11orf41	0.167258664	0.001222553	0.00364388	371	316
C11orf42	0.00184772	0.971705335	0.979587588	371	176
C11orf45	0.215438442	2.85E-05	0.000133117	371	369
C11orf46	-0.085333115	0.100780819	0.162640155	371	371
C11orf48	0.324648922	1.49E-10	2.46E-09	371	371
C11orf49	0.139933958	0.006944011	0.016533835	371	371
C11orf51	0.133079591	0.010285887	0.023204104	371	371
C11orf52	-0.060959628	0.241481141	0.333434106	371	371
C11orf53	0.340162438	1.68E-11	3.46E-10	371	104
C11orf54	-0.227840529	9.33E-06	4.93E-05	371	371
C11orf57	-0.131249863	0.011390803	0.025386201	371	371
C11orf58	-0.248905726	1.21E-06	7.97E-06	371	371
C11orf59	0.162211034	0.00172061	0.004912294	371	371
C11orf61	0.07089372	0.173003387	0.253443156	371	371
C11orf63	0.077666	0.135395081	0.207887538	371	367
C11orf65	-0.100745998	0.052514453	0.093803725	371	360
C11orf66	-0.2614266	3.26E-07	2.46E-06	371	371
C11orf67	0.038555757	0.459053894	0.555875984	371	371
C11orf68	0.004345275	0.933522457	0.95206483	371	371
C11orf70	0.246863989	1.48E-06	9.59E-06	371	234
C11orf71	-0.28342864	2.77E-08	2.67E-07	371	371
C11orf73	0.011381011	0.82705429	0.870073168	371	371
C11orf74	0.055994796	0.282043284	0.378069325	371	371
C11orf75	0.298027477	4.78E-09	5.52E-08	371	371
C11orf80	0.3457277	7.43E-12	1.68E-10	371	371
C11orf82	0.317893394	3.71E-10	5.54E-09	371	371
C11orf83	0.268131675	1.58E-07	1.27E-06	371	371
C11orf84	0.473253646	4.19E-22	9.37E-20	371	371
C11orf85	0.133141363	0.010250303	0.023142172	371	141
C11orf86	0.29103763	1.12E-08	1.18E-07	371	265
C11orf87	0.026984299	0.604392167	0.687529307	371	74
C11orf88	-0.039349601	0.449851921	0.547261234	371	159
C11orf90	0.115368892	0.026277381	0.052047921	371	62
C11orf92	0.316463721	4.49E-10	6.58E-09	371	369
C11orf93	0.336350944	2.90E-11	5.61E-10	371	367
C11orf94	0.075819379	0.144963239	0.219619662	371	23
C11orf95	-0.099538808	0.055423327	0.098137368	371	371
C11orf9	0.15322302	0.003088241	0.008195544	371	371
C12orf10	0.037977771	0.465819274	0.56249555	371	371
C12orf11	0.026642297	0.608982781	0.691763882	371	371
C12orf12	0.050214393	0.334774112	0.433893036	371	17
C12orf23	0.232665782	5.94E-06	3.28E-05	371	371
C12orf24	0.200996405	9.69E-05	0.000393198	371	371
C12orf26	0.012099732	0.816321047	0.862080873	371	371
C12orf27	0.195028418	0.000156704	0.000598745	371	367
C12orf29	-0.138467457	0.007563704	0.017810859	371	371
C12orf32	0.390567357	5.73E-15	2.55E-13	371	371
C12orf34	0.358799063	1.03E-12	2.85E-11	371	371
C12orf35	-0.305946717	1.77E-09	2.29E-08	371	371
C12orf36	0.177251535	0.000604068	0.001957424	371	174
C12orf39	0.127840229	0.013732474	0.029817804	371	312
C12orf40	0.017450257	0.737619832	0.79850363	371	27
C12orf41	0.104549127	0.044169236	0.080973546	371	371
C12orf42	0.069291751	0.182942114	0.265523298	371	243
C12orf43	0.228333574	8.91E-06	4.73E-05	371	371
C12orf44	0.217290313	2.42E-05	0.00011483	371	371
C12orf45	0.103951536	0.045401531	0.082897012	371	371
C12orf47	0.232654762	5.94E-06	3.28E-05	371	371
C12orf48	0.380576371	3.12E-14	1.20E-12	371	371
C12orf49	0.398922939	1.33E-15	6.78E-14	371	371
C12orf4	0.218834903	2.11E-05	0.00010156	371	371
C12orf50	-0.0314417	0.546032762	0.636702645	371	72
C12orf51	-0.122274159	0.018469627	0.038496747	371	371
C12orf52	0.181426698	0.00044488	0.001502696	371	371
C12orf53	0.174325556	0.000745503	0.002354831	371	282
C12orf54	0.05626017	0.279765227	0.375386423	371	43
C12orf56	0.274834699	7.46E-08	6.50E-07	371	134
C12orf57	0.15354877	0.003025046	0.008047132	371	371
C12orf59	0.005210128	0.92033148	0.941939057	371	269
C12orf5	0.12875846	0.013063486	0.028528711	371	371
C12orf60	-0.167085085	0.001237202	0.003680384	371	371
C12orf61	-0.171164256	0.00093232	0.002868079	371	370
C12orf62	0.192840312	0.000186253	0.000697601	371	371
C12orf63	0.058888558	0.257874888	0.351851484	371	228
C12orf65	0.326977024	1.08E-10	1.84E-09	371	371
C12orf66	-0.267325045	1.72E-07	1.38E-06	371	371
C12orf68	-0.148442494	0.004164205	0.0106492	371	369
C12orf69	-0.052859123	0.309909037	0.407525269	371	370
C12orf70	0.338865804	2.02E-11	4.09E-10	371	261
C12orf71	-0.021078324	0.685718539	0.756438996	371	142
C12orf72	-0.332538977	4.98E-11	9.07E-10	371	371
C12orf73	0.242810355	2.22E-06	1.37E-05	371	371
C12orf74	0.057485715	0.269406592	0.36414398	371	282
C12orf75	0.311926648	8.16E-10	1.13E-08	371	371
C12orf76	0.204806527	7.08E-05	0.000297368	371	371
C12orf77	0.09795164	0.05945009	0.104202419	371	12
C13orf15	-0.157749992	0.002308856	0.006354023	371	371
C13orf16	0.002600228	0.960190119	0.971454347	371	284
C13orf18	0.220126939	1.88E-05	9.16E-05	371	371
C13orf1	-0.392219638	4.30E-15	1.98E-13	371	371
C13orf23	0.1989896	0.00011407	0.00045305	371	371
C13orf26	0.054142653	0.298291084	0.394932876	371	50
C13orf27	-0.014428247	0.781792172	0.834979019	371	371
C13orf29	0.201724854	9.13E-05	0.000372629	371	371
C13orf30	0.110756681	0.03295009	0.063092026	371	70
C13orf31	-0.104132907	0.045024511	0.082314243	371	371
C13orf33	0.152309068	0.003272	0.008620045	371	356
C13orf34	0.274328852	7.90E-08	6.83E-07	371	371
C13orf35	0.205352447	6.76E-05	0.000286128	371	151
C13orf36	-0.02349536	0.651926321	0.728621384	371	40
C13orf37	0.199754086	0.000107212	0.000429323	371	371
C13orf38	0.141050531	0.006503069	0.015620225	371	83
C13orf39	-0.073994911	0.154914897	0.232028763	371	10
C14orf101	0.045785367	0.37919866	0.479127019	371	371
C14orf102	-0.103727386	0.045871134	0.08363946	371	371
C14orf104	-0.171627183	0.0009025	0.002784945	371	371
C14orf105	0.168934511	0.001089106	0.003292938	371	364
C14orf106	0.093627295	0.071661588	0.122418295	371	371
C14orf109	0.379813343	3.54E-14	1.34E-12	371	371
C14orf115	0.142994391	0.005794929	0.01417392	371	44
C14orf118	-0.060396435	0.245865035	0.338314907	371	371
C14orf119	0.193345111	0.000179006	0.000672862	371	371
C14orf126	-0.229191649	8.23E-06	4.40E-05	371	371
C14orf128	-0.086255651	0.097138418	0.157524751	371	371
C14orf129	0.359280478	9.57E-13	2.67E-11	371	371
C14orf132	0.333201722	4.54E-11	8.34E-10	371	366
C14orf135	-0.09898285	0.056807277	0.100231562	371	371
C14orf138	0.046542942	0.371354137	0.470737918	371	371
C14orf139	0.118839402	0.022055958	0.044836611	371	371
C14orf142	0.217236755	2.44E-05	0.000115292	371	371
C14orf143	0.176191096	0.000652173	0.00209524	371	371
C14orf145	0.113745383	0.028479904	0.055679749	371	370
C14orf147	0.044360992	0.394220091	0.493389453	371	371
C14orf148	-0.041292607	0.427774249	0.525505247	371	355
C14orf149	-0.335973698	3.06E-11	5.88E-10	371	370
C14orf153	0.111431833	0.031891116	0.061319835	371	371
C14orf156	0.104257676	0.04476668	0.081903003	371	371
C14orf159	-0.140722324	0.006630003	0.015892341	371	371
C14orf162	-0.026967753	0.604613907	0.687703012	371	287
C14orf165	-0.033278754	0.522817694	0.614959798	371	10
C14orf166B	0.111214375	0.03222898	0.061885854	371	85
C14orf166	0.061595095	0.236600811	0.327877112	371	371
C14orf167	-0.267757353	1.64E-07	1.32E-06	371	371
C14orf169	0.134971174	0.009244533	0.021165886	371	371
C14orf174	0.08782597	0.091180218	0.149554776	371	316
C14orf176	0.003489074	0.946599425	0.961758147	371	371
C14orf178	-0.056826929	0.274941789	0.370319134	371	128
C14orf179	-0.067719795	0.19309824	0.277514293	371	371
C14orf180	0.021957808	0.673345566	0.746583692	371	211
C14orf181	0.093881662	0.070890631	0.121257247	371	371
C14orf182	-0.109175001	0.035548902	0.067217656	371	359
C14orf183	0.023100127	0.657405848	0.733141474	371	51
C14orf184	0.2055958	6.62E-05	0.000281446	371	143
C14orf19	-0.016954946	0.744805185	0.804184537	371	328
C14orf1	-0.177301062	0.000601904	0.001951681	371	371
C14orf21	-0.19492559	0.000157988	0.000603188	371	371
C14orf23	0.140492786	0.00672009	0.016067886	371	18
C14orf28	-0.314868924	5.55E-10	7.92E-09	371	371
C14orf2	0.095260675	0.066828078	0.115399924	371	371
C14orf33	-0.029684619	0.568703249	0.656870717	371	371
C14orf34	0.105458925	0.042347197	0.078100431	371	123
C14orf37	0.123161374	0.017630294	0.036998916	371	357
C14orf39	0.207753815	5.53E-05	0.000239731	371	42
C14orf43	0.026607824	0.609446359	0.692211538	371	371
C14orf45	-0.027538666	0.596984078	0.681085604	371	371
C14orf48	-0.02827332	0.587230715	0.672901521	371	48
C14orf49	0.032869072	0.527950831	0.619753489	371	371
C14orf4	-0.136040638	0.0086982	0.020065487	371	371
C14orf50	0.182035945	0.000425221	0.001444865	371	292
C14orf53	-0.389868228	6.46E-15	2.84E-13	371	186
C14orf64	0.170041699	0.001008446	0.003074256	371	279
C14orf68	-0.232874734	5.82E-06	3.22E-05	371	369
C14orf70	0.104766441	0.04372814	0.080290507	371	59
C14orf72	0.272210318	1.00E-07	8.44E-07	371	278
C14orf73	0.144752919	0.005214806	0.012934432	371	371
C14orf79	-0.037956297	0.466071683	0.562663923	371	371
C14orf80	0.353117675	2.46E-12	6.24E-11	371	371
C14orf86	0.066481827	0.201382343	0.287367598	371	6
C14orf93	0.222633625	1.50E-05	7.50E-05	371	371
C15orf17	-0.014620548	0.778958661	0.832761933	371	371
C15orf21	0.222168115	1.57E-05	7.79E-05	371	371
C15orf23	0.297734235	4.96E-09	5.71E-08	371	371
C15orf24	-0.092080784	0.076497344	0.129392094	371	371
C15orf26	0.107640991	0.038233734	0.071527134	371	275
C15orf27	0.305686597	1.83E-09	2.36E-08	371	369
C15orf28	-0.078258845	0.132428613	0.203961563	371	282
C15orf29	0.017075916	0.74304824	0.80267905	371	371
C15orf2	-0.07562121	0.146019945	0.220881499	371	116
C15orf32	-0.050059652	0.336267541	0.435473514	371	7
C15orf33	-0.299804451	3.83E-09	4.55E-08	371	358
C15orf34	-0.238568985	3.37E-06	1.99E-05	371	370
C15orf37	-0.167818395	0.001176395	0.003525821	371	371
C15orf38	0.241130832	2.62E-06	1.59E-05	371	371
C15orf39	0.391315586	5.03E-15	2.26E-13	371	371
C15orf40	-0.016518061	0.751161412	0.809468148	371	371
C15orf41	-0.036815728	0.479586508	0.575908524	371	371
C15orf42	0.479578925	9.80E-23	2.64E-20	371	371
C15orf43	-0.459825683	8.27E-21	1.28E-18	371	225
C15orf44	-0.095815112	0.065249454	0.113133127	371	371
C15orf48	0.383194096	2.01E-14	8.10E-13	371	367
C15orf50	0.072489899	0.16350609	0.242075529	371	161
C15orf51	0.085984255	0.098198908	0.159010879	371	281
C15orf52	0.126393125	0.014848001	0.031940597	371	371
C15orf53	0.164306936	0.001494728	0.004343345	371	159
C15orf54	0.060837515	0.242426986	0.334508271	371	184
C15orf55	0.022923021	0.659867243	0.734899106	371	40
C15orf56	0.155886842	0.002604853	0.007056552	371	179
C15orf57	0.09183759	0.077281358	0.130485568	371	371
C15orf58	0.008711308	0.867190179	0.901067268	371	371
C15orf59	0.070765279	0.173785105	0.254419964	371	341
C15orf5	-0.035572229	0.49456032	0.589589534	371	74
C15orf60	-0.002126846	0.967433215	0.976310702	371	64
C15orf61	-0.073383255	0.158364346	0.235935874	371	371
C15orf62	0.134579753	0.009451987	0.021571225	371	371
C15orf63	-0.016477874	0.751746936	0.80992388	371	371
C16orf11	0.151354541	0.003474457	0.009075406	371	57
C16orf13	0.027890462	0.59230443	0.676987312	371	371
C16orf3	-0.085926466	0.098425903	0.159301393	371	328
C16orf42	0.0621018	0.232759439	0.323453791	371	371
C16orf45	-0.137635351	0.007936869	0.018547603	371	371
C16orf46	-0.22012235	1.88E-05	9.16E-05	371	371
C16orf48	-0.052276977	0.315275183	0.413299481	371	371
C16orf52	-0.32209012	2.11E-10	3.36E-09	371	371
C16orf53	0.289224284	1.40E-08	1.44E-07	371	371
C16orf54	0.121450072	0.019280225	0.0399315	371	371
C16orf55	-0.051157442	0.32576477	0.424526556	371	371
C16orf57	0.158055156	0.002263409	0.006245214	371	371
C16orf58	-0.297706001	4.98E-09	5.73E-08	371	371
C16orf59	0.50179653	4.68E-25	2.39E-22	371	371
C16orf5	-0.04135344	0.427093321	0.524765829	371	371
C16orf61	0.0051953	0.920557465	0.942121947	371	371
C16orf62	-0.216777728	2.54E-05	0.000119545	371	371
C16orf63	-0.115248085	0.026436069	0.052299837	371	371
C16orf68	0.041564367	0.424737227	0.522298367	371	371
C16orf70	-0.410139335	1.74E-16	1.03E-14	371	371
C16orf71	-0.177109905	0.000610297	0.001974717	371	370
C16orf72	-0.107829661	0.037894528	0.071018289	371	371
C16orf73	0.147921604	0.004299889	0.01094587	371	241
C16orf74	0.266058173	1.98E-07	1.56E-06	371	367
C16orf75	0.454882247	2.40E-20	3.46E-18	371	371
C16orf78	0.000945862	0.985513514	0.989387231	371	4
C16orf79	0.239145157	3.19E-06	1.89E-05	371	370
C16orf7	-0.073328231	0.158677476	0.236318192	371	371
C16orf80	-0.307114543	1.52E-09	2.00E-08	371	371
C16orf81	-0.001370231	0.979015287	0.984550356	371	156
C16orf82	0.011960771	0.818393656	0.86342416	371	9
C16orf86	-0.208541611	5.17E-05	0.000225647	371	371
C16orf87	-0.047824504	0.358314131	0.45773223	371	371
C16orf88	0.268509874	1.51E-07	1.23E-06	371	371
C16orf89	0.027723294	0.594526043	0.678669942	371	333
C16orf90	0.062626165	0.228830805	0.319062661	371	36
C16orf91	0.158661707	0.002175493	0.006028678	371	371
C16orf92	0.104834681	0.043590394	0.080098242	371	54
C16orf93	0.292648065	9.25E-09	9.96E-08	371	369
C17orf100	-0.008081459	0.876713195	0.908073217	371	371
C17orf101	-0.006472342	0.90111993	0.926629785	371	371
C17orf102	-0.024300264	0.640825032	0.718754436	371	83
C17orf103	-0.233349958	5.56E-06	3.10E-05	371	371
C17orf104	0.038734441	0.45697354	0.55375851	371	367
C17orf105	0.051592766	0.321659403	0.41998287	371	29
C17orf106	-0.020664677	0.691567313	0.760886768	371	371
C17orf107	-0.003022933	0.953725163	0.96722219	371	371
C17orf108	-0.200855814	9.80E-05	0.000397095	371	371
C17orf28	0.377679583	5.04E-14	1.86E-12	371	371
C17orf37	0.143226649	0.005715125	0.014002795	371	371
C17orf39	-0.300981032	3.31E-09	3.99E-08	371	371
C17orf42	0.185537297	0.000327037	0.001143624	371	371
C17orf44	-0.224427145	1.28E-05	6.49E-05	371	371
C17orf46	0.126985323	0.014382227	0.031059373	371	237
C17orf47	0.028571951	0.583287161	0.669561903	371	333
C17orf48	-0.257148325	5.14E-07	3.72E-06	371	371
C17orf49	0.101934386	0.049776174	0.089725022	371	371
C17orf50	0.21849426	2.18E-05	0.00010433	371	114
C17orf51	0.160138462	0.001974327	0.005528116	371	370
C17orf53	0.447144135	1.23E-19	1.47E-17	371	371
C17orf54	-0.129374871	0.012630655	0.027742878	371	86
C17orf55	0.039234949	0.451174463	0.548468248	371	371
C17orf56	0.121111337	0.019622292	0.040521954	371	371
C17orf57	-0.054828052	0.292207357	0.388868067	371	366
C17orf58	0.060548633	0.244674878	0.336979808	371	371
C17orf59	0.075002816	0.149355203	0.224936071	371	371
C17orf60	0.249742292	1.11E-06	7.41E-06	371	369
C17orf61	-0.130505608	0.011869448	0.026294134	371	371
C17orf62	0.25977241	3.89E-07	2.89E-06	371	371
C17orf63	0.219593662	1.98E-05	9.56E-05	371	371
C17orf64	0.288958043	1.44E-08	1.48E-07	371	175
C17orf65	0.143887896	0.005493299	0.013530848	371	371
C17orf66	-0.015196525	0.770489358	0.825962602	371	186
C17orf67	0.29239905	9.53E-09	1.02E-07	371	370
C17orf68	-0.043415047	0.404391327	0.502857751	371	371
C17orf69	0.35726885	1.31E-12	3.53E-11	371	363
C17orf70	0.054259908	0.297244379	0.393913558	371	371
C17orf71	0.019708753	0.705153424	0.771672683	371	371
[truncated: 17,924 more rows]
