# Supplementary material for: ASRGL1 Correlates With Immune Cell Infiltration in Hepatocellular Carcinoma and Can Serve as a Prognostic Biomarker
Source: Front Oncol. 2021 Jun 25;11:680070. doi: 10.3389/fonc.2021.680070 (PMC8267417; doi:10.3389/fonc.2021.680070)
Supplement: Supplementary Table 2 — Correlation of ASRGL1 with various immune signatures. [file Table_2.xlsx]

## Sheet: Sheet1
Supplementary 2. Correlation of ASRGL1 with various immune signatures.
		None adjusted		Tumor purity adjusted
marker gene	Class	Correlation coefficient	P-value	Correlation coefficient	P-value
GNG7	Activated B cell	-0.19197	0.000204612	-0.179772	0.00079534
MS4A1	Activated B cell	0.108372	0.0369332	0.108567	0.0435789
TCL1A	Activated B cell	0.127581	0.0139271	0.124162	0.020881
TNFRSF17	Activated B cell	0.15967	0.00203625	0.155578	0.00371819
CD79B	Activated B cell	0.159806	0.00204052	0.150789	0.00497947
CLEC17A	Activated B cell	0.16795	0.00116575	0.157777	0.00325414
FCRL2	Activated B cell	0.168908	0.00109113	0.167516	0.00176702
PNOC	Activated B cell	0.186662	0.000300291	0.18941	0.000396207
ARHGAP25	Activated B cell	0.233669	5.73887e-06	0.222934	2.99187e-05
CD27	Activated B cell	0.249748	1.2009e-06	0.232977	1.26473e-05
CR2	Activated B cell	0.250106	1.06691e-06	0.256519	1.32877e-06
CD180	Activated B cell	0.252004	9.56077e-07	0.240283	6.60131e-06
CD38	Activated B cell	0.25683	5.82909e-07	0.250125	2.66222e-06
HLA-DOB	Activated B cell	0.258017	5.15328e-07	0.256803	1.40733e-06
AKNA	Activated B cell	0.296025	7.24604e-09	0.273864	2.55049e-07
CLECL1	Activated B cell	0.296478	5.7897e-09	0.286896	5.57689e-08
ADAM28	Activated B cell	0.306339	1.67986e-09	0.315264	2.01446e-09
CD19	Activated B cell	0.308192	1.32434e-09	0.295804	2.04248e-08
SPIB	Activated B cell	0.35812	1.14505e-12	0.336973	1.23859e-10
BLK	Activated B cell	0.0821958	0.113984	0.090588	0.092492
MICAL3	Activated B cell	0.0126565	0.807942	0.0198253	0.713131
BACH2	Activated B cell	0.0583074	0.26261	0.0702114	0.192612
CCL21	Activated B cell	0.0986095	0.0577525	0.10009	0.0629251
CLEC9A	Activated B cell	0.0175538	0.736121	0.0380159	0.480914
ETS1	Activated CD4 T cell	0.10659	0.04021	0.117498	0.0289207
PSAT1	Activated CD4 T cell	0.140291	0.00683962	0.150486	0.00506822
CCL5	Activated CD4 T cell	0.144555	0.00531295	0.126302	0.0188123
CCL4	Activated CD4 T cell	0.158178	0.00226916	0.141834	0.00828484
ITK	Activated CD4 T cell	0.160195	0.00196703	0.158116	0.00318748
CCR7	Activated CD4 T cell	0.16491	0.00143501	0.175181	0.00106751
TRAT1	Activated CD4 T cell	0.182912	0.000398349	0.189963	0.000380669
SELL	Activated CD4 T cell	0.184	0.000375124	0.179243	0.000824575
DUSP2	Activated CD4 T cell	0.219324	2.12054e-05	0.20272	0.000151175
SAMSN1	Activated CD4 T cell	0.233308	5.93677e-06	0.237344	8.59576e-06
BIRC3	Activated CD4 T cell	0.260187	4.10773e-07	0.272319	2.99132e-07
AIM2	Activated CD4 T cell	0.262238	2.99183e-07	0.253215	1.83303e-06
RGS1	Activated CD4 T cell	0.275979	7.4257e-08	0.27641	1.95708e-07
CCL20	Activated CD4 T cell	0.306112	1.72922e-09	0.298023	1.58184e-08
BRIP1	Activated CD4 T cell	0.317456	3.93539e-10	0.331136	2.67949e-10
IARS	Activated CD4 T cell	0.357456	1.7464e-12	0.358462	8.61472e-12
EXOC6	Activated CD4 T cell	0.383515	2.1719e-14	0.382843	2.08671e-13
ESCO2	Activated CD4 T cell	0.490123	0	0.479719	0
PRC1	Activated CD4 T cell	0.5213	0	0.517123	0
RTKN2	Activated CD4 T cell	0.527677	5.54247e-28	0.515206	7.49823e-25
KNTC1	Activated CD4 T cell	0.533594	0	0.534482	0
EXO1	Activated CD4 T cell	0.537229	0	0.530639	0
NUF2	Activated CD4 T cell	0.55014	0	0.545766	0
KIF11	Activated CD4 T cell	0.550993	7.62973e-31	0.546705	2.33529e-28
CCNB1	Activated CD4 T cell	0.572694	1.02327e-33	0.566354	9.68298e-31
CCT6B	Activated CD8 T cell	-0.351551	3.11824e-12	-0.350872	2.49683e-11
GPT2	Activated CD8 T cell	-0.259968	3.81418e-07	-0.252503	1.96361e-06
GZMK	Activated CD8 T cell	0.124762	0.0162004	0.119825	0.025824
CD69	Activated CD8 T cell	0.132162	0.0108273	0.125666	0.0193696
CD8A	Activated CD8 T cell	0.156644	0.00250569	0.131105	0.014722
GZMA	Activated CD8 T cell	0.15695	0.00243204	0.137912	0.0102194
AHSA1	Activated CD8 T cell	0.193692	0.000178928	0.209881	8.66275e-05
ZAP70	Activated CD8 T cell	0.194767	0.000164464	0.181701	0.000696723
CD3G	Activated CD8 T cell	0.225314	1.17764e-05	0.20553	0.000117914
GEMIN6	Activated CD8 T cell	0.229174	8.24227e-06	0.231617	1.34864e-05
IL2RB	Activated CD8 T cell	0.231631	6.9447e-06	0.224661	2.58713e-05
PTRH2	Activated CD8 T cell	0.244113	2.10294e-06	0.240629	6.3978e-06
LCK	Activated CD8 T cell	0.244156	2.09407e-06	0.230754	1.53529e-05
CD3E	Activated CD8 T cell	0.246876	1.60051e-06	0.228942	1.79554e-05
CD37	Activated CD8 T cell	0.276806	6.76933e-08	0.272877	2.82435e-07
ADRM1	Activated CD8 T cell	0.295294	7.91214e-09	0.276163	2.00826e-07
CSE1L	Activated CD8 T cell	0.311707	1.03482e-09	0.319373	1.49815e-09
CD3D	Activated CD8 T cell	0.321982	2.71602e-10	0.30085	1.34659e-08
MPZL1	Activated CD8 T cell	0.477989	1.41594e-22	0.474017	8.76848e-21
C1GALT1C1	Activated CD8 T cell	0.0652192	0.20999	0.0879324	0.102475
CETN3	Activated CD8 T cell	0.0804668	0.12182	0.0884569	0.100453
GNLY	Activated CD8 T cell	0.0500488	0.336211	0.0572097	0.288452
GZMH	Activated CD8 T cell	0.0438493	0.399529	0.0149637	0.781405
NKG7	Activated CD8 T cell	0.0650366	0.211271	0.0395907	0.462726
PIK3IP1	Activated CD8 T cell	0.0781791	0.13278	0.084143	0.118193
TIMM13	Activated CD8 T cell	0.07101	0.172298	0.0763774	0.156298
CD302	Activated dendritic cell	-0.171947	0.000896295	-0.147745	0.00593805
SPCS3	Activated dendritic cell	0.109689	0.0347292	0.137327	0.0105969
CLEC4C	Activated dendritic cell	0.126373	0.014864	0.125598	0.0194362
TNFSF14	Activated dendritic cell	0.140418	0.00674979	0.144989	0.00690324
SNURF	Activated dendritic cell	0.141705	0.0062565	0.152051	0.00458854
SLAMF9	Activated dendritic cell	0.150857	0.00358443	0.156706	0.00347308
SIGLEC5	Activated dendritic cell	0.170521	0.000975241	0.17383	0.00116841
CCNA1	Activated dendritic cell	0.18182	0.00043208	0.183015	0.000624152
C1QB	Activated dendritic cell	0.201425	9.65929e-05	0.187749	0.000456142
ATP5B	Activated dendritic cell	0.20564	6.83584e-05	0.208439	9.70564e-05
SLA	Activated dendritic cell	0.208002	5.61441e-05	0.202756	0.000150754
HLA-DQA2	Activated dendritic cell	0.208876	5.21756e-05	0.209916	8.63917e-05
SRA1	Activated dendritic cell	0.21125	4.26838e-05	0.202983	0.000148167
C1QC	Activated dendritic cell	0.213775	3.43916e-05	0.19854	0.000207449
CD207	Activated dendritic cell	0.227492	9.63682e-06	0.23665	8.61236e-06
ATP6V1A	Activated dendritic cell	0.23383	5.65266e-06	0.255038	1.66836e-06
ATP5L	Activated dendritic cell	0.257493	4.95732e-07	0.241023	5.78558e-06
TREM1	Activated dendritic cell	0.258612	4.40467e-07	0.272285	2.68989e-07
TREML1	Activated dendritic cell	0.27364	8.53408e-08	0.296736	1.83508e-08
TNFRSF6B	Activated dendritic cell	0.277446	6.3002e-08	0.275048	2.25577e-07
TNFAIP2	Activated dendritic cell	0.289845	1.51314e-08	0.303602	9.8087e-09
UBD	Activated dendritic cell	0.29651	6.83401e-09	0.298138	1.83449e-08
ABCD1	Activated dendritic cell	0.313264	8.47696e-10	0.295953	2.34824e-08
ACTR3	Activated dendritic cell	0.31965	2.93411e-10	0.325942	6.63162e-10
RHOA	Activated dendritic cell	0.342806	1.53408e-11	0.344968	5.5848e-11
XPO6	Activated dendritic cell	0.370044	2.35816e-13	0.362888	4.55456e-12
RAB1A	Activated dendritic cell	0.376376	6.25049e-14	0.380387	2.34904e-13
CAPG	Activated dendritic cell	0.453232	3.41099e-20	0.46842	2.84694e-20
VNN2	Activated dendritic cell	0.478566	0	0.506637	0
CCL3L3	Activated dendritic cell	0.0676469	0.193579	0.083583	0.120704
BCL2L1	Activated dendritic cell	-0.0390702	0.452902	-0.0446411	0.407607
NOS2	Activated dendritic cell	-0.0203383	0.696195	-0.0277162	0.607403
SLC25A37	Activated dendritic cell	0.051686	0.320628	0.0528259	0.327041
TREML4	Activated dendritic cell	0.0584285	0.261619	0.0579105	0.282732
TPPP2	cancer-testis antigen ge	-0.358668	1.05201e-12	-0.337849	1.10153e-10
PAGE4	cancer-testis antigen ge	-0.335159	3.43827e-11	-0.333259	2.02759e-10
CTNNA2	cancer-testis antigen ge	-0.230293	7.42352e-06	-0.25725	1.23663e-06
HORMAD2	cancer-testis antigen ge	-0.150065	0.003766	-0.143953	0.00731875
TAF7L	cancer-testis antigen ge	-0.137455	0.00801967	-0.123043	0.0220703
AKAP3	cancer-testis antigen ge	-0.131722	0.0110961	-0.125436	0.0195943
CCDC110	cancer-testis antigen ge	0.0949898	0.0676105	0.109468	0.0418534
SSX3	cancer-testis antigen ge	0.100725	0.052564	0.110706	0.039577
LY6K	cancer-testis antigen ge	0.104774	0.0437127	0.106311	0.0481619
DDX43	cancer-testis antigen ge	0.1071	0.0392215	0.111332	0.0384665
XAGE5	cancer-testis antigen ge	0.109524	0.0349603	0.116364	0.0304635
NXF2	cancer-testis antigen ge	0.111504	0.0317797	0.109644	0.0415226
SSX2	cancer-testis antigen ge	0.113497	0.028831	0.126666	0.0184179
TSSK6	cancer-testis antigen ge	0.114753	0.0270951	0.128668	0.0166359
TEKT5	cancer-testis antigen ge	0.115525	0.0260731	0.112988	0.0356561
TPTE	cancer-testis antigen ge	0.118348	0.0226154	0.141171	0.00854822
TULP2	cancer-testis antigen ge	0.118457	0.0224902	0.152141	0.00456427
RGS22	cancer-testis antigen ge	0.119135	0.0217253	0.122785	0.0223532
BAGE	cancer-testis antigen ge	0.124375	0.0165365	0.124854	0.0201732
MAGEA1	cancer-testis antigen ge	0.124894	0.016087	0.137692	0.0103424
GPAT2	cancer-testis antigen ge	0.124959	0.0160799	0.118338	0.0277886
MAGEB1	cancer-testis antigen ge	0.128736	0.0130795	0.12082	0.0246091
MAGEC3	cancer-testis antigen ge	0.132158	0.0108302	0.133407	0.0130042
ARX	cancer-testis antigen ge	0.134278	0.0096149	0.133129	0.0131966
CSAG1	cancer-testis antigen ge	0.134311	0.00959705	0.163957	0.00221729
BAGE2	cancer-testis antigen ge	0.134784	0.00934338	0.153605	0.00418481
FMR1NB	cancer-testis antigen ge	0.134909	0.00927729	0.152275	0.00452831
FAM133A	cancer-testis antigen ge	0.135446	0.00899836	0.139832	0.00920317
XAGE1D	cancer-testis antigen ge	0.136909	0.00827616	0.154094	0.0040643
CAGE1	cancer-testis antigen ge	0.137808	0.00785798	0.142102	0.00811758
MAGEA12	cancer-testis antigen ge	0.138865	0.00739123	0.155504	0.00373478
PIWIL2	cancer-testis antigen ge	0.141124	0.00647487	0.147216	0.00608016
RNF17	cancer-testis antigen ge	0.143758	0.00553633	0.153912	0.00410888
MORC1	cancer-testis antigen ge	0.143998	0.00545706	0.148463	0.00565858
MAGEA9B	cancer-testis antigen ge	0.146016	0.00483096	0.151528	0.0047324
FBXO39	cancer-testis antigen ge	0.149886	0.00380811	0.153565	0.00419474
SPAG4	cancer-testis antigen ge	0.151822	0.00337392	0.165775	0.00199944
SSX5	cancer-testis antigen ge	0.152717	0.0031888	0.166076	0.001938
SSX6	cancer-testis antigen ge	0.15301	0.00313028	0.161825	0.00253484
HORMAD1	cancer-testis antigen ge	0.16863	0.00111232	0.152567	0.0044508
MAGEA3	cancer-testis antigen ge	0.16918	0.00107074	0.178896	0.000829886
CT47B1	cancer-testis antigen ge	0.170577	0.000971437	0.168733	0.00163338
MAGEB2	cancer-testis antigen ge	0.17195	0.000882259	0.167722	0.00174373
NLRP4	cancer-testis antigen ge	0.173207	0.000807228	0.150058	0.00515794
PAGE2	cancer-testis antigen ge	0.173698	0.000779571	0.16951	0.00155299
MAGEA6	cancer-testis antigen ge	0.181326	0.000448216	0.184799	0.000550656
GAGE2A	cancer-testis antigen ge	0.181427	0.000444878	0.185922	0.000508607
CTAG2	cancer-testis antigen ge	0.181518	0.000441886	0.186236	0.000497364
CCNA1	cancer-testis antigen ge	0.18182	0.00043208	0.183015	0.000624152
TDRD1	cancer-testis antigen ge	0.182288	0.000417322	0.176021	0.0010089
CCDC62	cancer-testis antigen ge	0.184156	0.000362939	0.187935	0.000440567
SLCO6A1	cancer-testis antigen ge	0.188349	0.000263968	0.185974	0.0005067
SPAG6	cancer-testis antigen ge	0.190309	0.000226921	0.188437	0.000424988
C21orf99	cancer-testis antigen ge	0.191196	0.000211801	0.192625	0.000313501
ACTL8	cancer-testis antigen ge	0.192251	0.000195057	0.191813	0.000332726
MAGEA8	cancer-testis antigen ge	0.193663	0.00017458	0.203553	0.000137522
CCDC36	cancer-testis antigen ge	0.196969	0.000134233	0.184673	0.000555556
GAGE12D	cancer-testis antigen ge	0.197151	0.000132291	0.187057	0.00046911
TEX14	cancer-testis antigen ge	0.198501	0.000118664	0.217707	4.42641e-05
PAGE2B	cancer-testis antigen ge	0.200236	0.000103091	0.201198	0.000164856
PAGE1	cancer-testis antigen ge	0.200882	9.77951e-05	0.191366	0.000343771
MAGEA11	cancer-testis antigen ge	0.202705	8.42121e-05	0.204561	0.000127171
CTAG1B	cancer-testis antigen ge	0.208792	5.06089e-05	0.214339	5.83676e-05
MAGEA2	cancer-testis antigen ge	0.210002	4.56556e-05	0.215993	5.09794e-05
CXorf48	cancer-testis antigen ge	0.212801	3.58958e-05	0.203987	0.00013297
POTEE	cancer-testis antigen ge	0.21366	3.33193e-05	0.221881	3.12283e-05
CTCFL	cancer-testis antigen ge	0.227023	1.00634e-05	0.224022	2.60455e-05
GPATCH2	cancer-testis antigen ge	0.227474	1.01948e-05	0.232011	1.37625e-05
CABYR	cancer-testis antigen ge	0.228192	9.03085e-06	0.215808	5.17594e-05
TSGA10	cancer-testis antigen ge	0.231092	6.88723e-06	0.251596	2.14265e-06
SPAG9	cancer-testis antigen ge	0.231604	6.96236e-06	0.252091	2.21056e-06
NR6A1	cancer-testis antigen ge	0.238768	3.30476e-06	0.253753	1.74005e-06
SPAG17	cancer-testis antigen ge	0.240024	2.92342e-06	0.235825	9.27516e-06
SSX4	cancer-testis antigen ge	0.247153	1.43984e-06	0.250135	2.46443e-06
MAGEA5	cancer-testis antigen ge	0.248323	1.27915e-06	0.268817	3.85632e-07
IGSF11	cancer-testis antigen ge	0.249712	1.11068e-06	0.246734	3.40206e-06
CSAG2	cancer-testis antigen ge	0.250885	9.85155e-07	0.2694	3.63084e-07
KDM5B	cancer-testis antigen ge	0.255384	6.76725e-07	0.265158	6.18579e-07
GAGE4	cancer-testis antigen ge	0.258472	4.47043e-07	0.25988	9.53384e-07
MAGEA4	cancer-testis antigen ge	0.260783	3.49661e-07	0.251244	2.21637e-06
GAGE12J	cancer-testis antigen ge	0.263462	2.62203e-07	0.269705	3.51814e-07
ACRBP	cancer-testis antigen ge	0.263509	2.89187e-07	0.271356	3.30224e-07
ZNF165	cancer-testis antigen ge	0.269559	1.34598e-07	0.288795	5.19904e-08
CRISP2	cancer-testis antigen ge	0.272558	9.63694e-08	0.274895	2.04431e-07
CASC5	cancer-testis antigen ge	0.278303	5.72117e-08	0.293923	2.94822e-08
SPAG8	cancer-testis antigen ge	0.279596	4.32984e-08	0.258929	1.04783e-06
DCAF12	cancer-testis antigen ge	0.29136	1.26519e-08	0.304817	8.51919e-09
DKKL1	cancer-testis antigen ge	0.292057	9.93232e-09	0.295906	2.01872e-08
MAEL	cancer-testis antigen ge	0.300076	3.70593e-09	0.298615	1.47698e-08
TMEM108	cancer-testis antigen ge	0.305079	1.97276e-09	0.308824	4.41839e-09
CEP290	cancer-testis antigen ge	0.31167	8.43901e-10	0.325893	5.28588e-10
ELOVL4	cancer-testis antigen ge	0.312943	7.14498e-10	0.319147	1.24321e-09
COX6B2	cancer-testis antigen ge	0.313378	6.74886e-10	0.320858	1.00271e-09
ODF2	cancer-testis antigen ge	0.314571	7.16332e-10	0.306727	6.81693e-09
ARMC3	cancer-testis antigen ge	0.31838	3.47869e-10	0.335985	1.41291e-10
RQCD1	cancer-testis antigen ge	0.323619	1.71464e-10	0.330535	2.89824e-10
LYPD6B	cancer-testis antigen ge	0.330333	6.78856e-11	0.333929	1.85597e-10
SPA17	cancer-testis antigen ge	0.330402	8.73342e-11	0.319273	1.51656e-09
TMEFF1	cancer-testis antigen ge	0.336347	3.8342e-11	0.337319	1.54233e-10
SPEF2	cancer-testis antigen ge	0.339422	2.48611e-11	0.333787	2.44161e-10
TEX15	cancer-testis antigen ge	0.34291	1.12461e-11	0.335873	1.43425e-10
PLAC1	cancer-testis antigen ge	0.347384	5.81684e-12	0.330145	3.04953e-10
FANCA	cancer-testis antigen ge	0.34832	6.88309e-12	0.364888	3.39938e-12
SPAG1	cancer-testis antigen ge	0.364706	5.61683e-13	0.377483	4.98478e-13
PRAME	cancer-testis antigen ge	0.367593	2.5912e-13	0.366543	1.92333e-12
ANKRD45	cancer-testis antigen ge	0.390994	5.31975e-15	0.398262	1.33677e-14
ATAD2	cancer-testis antigen ge	0.392265	3.30589e-15	0.39708	1.4992e-14
KIAA0100	cancer-testis antigen ge	0.392985	2.75231e-15	0.397623	1.33215e-14
KIF20B	cancer-testis antigen ge	0.450595	0	0.458814	0
PBK	cancer-testis antigen ge	0.49558	0	0.484678	0
OIP5	cancer-testis antigen ge	0.541171	0	0.536183	0
NUF2	cancer-testis antigen ge	0.55014	0	0.545766	0
TTK	cancer-testis antigen ge	0.557044	0	0.55512	0
CEP55	cancer-testis antigen ge	0.576676	2.88061e-34	0.569532	3.85062e-31
KIF2C	cancer-testis antigen ge	0.605725	0	0.598626	0
MAGEC1	cancer-testis antigen ge	-0.00915973	0.860422	0.0134621	0.802963
MAGEC2	cancer-testis antigen ge	0.0308098	0.554135	0.0457363	0.396377
IMP3	cancer-testis antigen ge	0.06272	0.228017	0.0731426	0.17456
MAGEB6	cancer-testis antigen ge	0.0826125	0.112156	0.0929125	0.0843919
SSX1	cancer-testis antigen ge	0.073033	0.160366	0.0861766	0.109564
DDX53	cancer-testis antigen ge	0.0499346	0.337478	0.0464147	0.389402
DSCR8	cancer-testis antigen ge	0.0431527	0.40724	0.053005	0.325572
PAGE5	cancer-testis antigen ge	0.0308132	0.55409	0.0421601	0.434372
CALR3	cancer-testis antigen ge	0.00162386	0.975132	0.0143879	0.789719
FATE1	cancer-testis antigen ge	0.0387456	0.456844	0.0226868	0.674102
OTOA	cancer-testis antigen ge	0.0686911	0.186687	0.0624493	0.246504
NOL4	cancer-testis antigen ge	-0.0480146	0.356404	-0.0539434	0.317067
PIWIL1	cancer-testis antigen ge	0.0808932	0.11985	0.098201	0.0680846
RBM46	cancer-testis antigen ge	0.0143297	0.783246	-0.0297532	0.58125
TMEFF2	cancer-testis antigen ge	-0.00743683	0.886478	-0.0243267	0.652039
CTAGE1	cancer-testis antigen ge	0.0177598	0.733141	0.0472998	0.380413
CTAGE5	cancer-testis antigen ge	-0.0305593	0.557194	-0.0178489	0.740646
HSPB9	cancer-testis antigen ge	-0.0172105	0.740979	-0.0164218	0.760724
LDHC	cancer-testis antigen ge	0.117415	0.0237122	0.0951173	0.0772466
PRSS50	cancer-testis antigen ge	0.0816769	0.116293	0.0813035	0.131207
ROPN1	cancer-testis antigen ge	0.0578872	0.266071	0.0538324	0.318066
SYCE1	cancer-testis antigen ge	0.052557	0.312686	0.0631026	0.241721
TEX101	cancer-testis antigen ge	0.0604284	0.245615	0.0588777	0.274757
TFDP3	cancer-testis antigen ge	-0.0118848	0.819527	0.0144908	0.788251
IL13RA2	cancer-testis antigen ge	0.00215423	0.967014	0.000222159	0.996715
TDRD6	cancer-testis antigen ge	-0.00297013	0.954533	0.0346446	0.520686
XAGE3	cancer-testis antigen ge	-0.0584685	0.261291	-0.042466	0.431042
HEMGN	cancer-testis antigen ge	-0.0307834	0.554473	-0.0462319	0.391274
PRSS55	cancer-testis antigen ge	-0.0474177	0.362422	-0.0387273	0.472737
ABAT	CD56bright natural killer	-0.208175	5.53394e-05	-0.20214	0.00015802
FST	CD56bright natural killer	-0.162341	0.00172619	-0.138424	0.00998696
KRT86	CD56bright natural killer	0.10995	0.034254	0.13288	0.0133707
CTPS	CD56bright natural killer	0.117356	0.0238314	0.135083	0.0119484
HS3ST1	CD56bright natural killer	0.144527	0.00528638	0.152462	0.00447861
HCP5	CD56bright natural killer	0.159773	0.00204493	0.156078	0.00364008
NAA16	CD56bright natural killer	0.168362	0.00114926	0.170242	0.00150087
CSTA	CD56bright natural killer	0.182466	0.000420386	0.185959	0.000517773
CDH3	CD56bright natural killer	0.182884	0.000399185	0.180422	0.00074731
HDGFRP2	CD56bright natural killer	0.187179	0.000295406	0.174396	0.00114239
EIF3M	CD56bright natural killer	0.2032	8.3575e-05	0.186827	0.000486978
C5orf15	CD56bright natural killer	0.206902	6.1553e-05	0.213945	6.26379e-05
ELMOD3	CD56bright natural killer	0.209652	4.8873e-05	0.21962	3.94231e-05
HOXA1	CD56bright natural killer	0.220703	1.78902e-05	0.222138	3.05585e-05
CLIC2	CD56bright natural killer	0.235691	4.74162e-06	0.246009	3.90951e-06
CREB3L4	CD56bright natural killer	0.244795	1.96654e-06	0.251197	2.40597e-06
CTSD	CD56bright natural killer	0.246901	1.5964e-06	0.259542	1.07814e-06
GPR137B	CD56bright natural killer	0.247274	1.53829e-06	0.249499	2.8235e-06
BCL11B	CD56bright natural killer	0.268005	1.59794e-07	0.265884	5.20908e-07
CSF1	CD56bright natural killer	0.270882	1.3048e-07	0.293371	3.13546e-08
FAM119A	CD56bright natural killer	0.283875	3.03271e-08	0.290818	4.16196e-08
DCAF12	CD56bright natural killer	0.29136	1.26519e-08	0.304817	8.51919e-09
MLST8	CD56bright natural killer	0.302272	2.81421e-09	0.303814	8.03498e-09
COX7A2L	CD56bright natural killer	0.320273	3.40469e-10	0.328164	5.01156e-10
HS2ST1	CD56bright natural killer	0.32511	1.78917e-10	0.334334	2.27486e-10
HEY1	CD56bright natural killer	0.340178	2.23314e-11	0.361633	5.46363e-12
CYP27B1	CD56bright natural killer	0.343576	1.02022e-11	0.354461	1.11163e-11
CSTB	CD56bright natural killer	0.35754	1.724e-12	0.360367	6.55849e-12
DYNLL1	CD56bright natural killer	0.362037	6.23128e-13	0.349853	2.12896e-11
C11orf75	CD56bright natural killer	0.363905	6.3824e-13	0.359591	7.33096e-12
MYL6B	CD56bright natural killer	0.407482	0	0.396792	1.59477e-14
CDHR1	CD56bright natural killer	0.0997803	0.054831	0.0905223	0.0927297
ENTPD5	CD56bright natural killer	0.0539984	0.299433	0.0824077	0.125993
FAM179A	CD56bright natural killer	-0.00132015	0.979782	-0.018248	0.735188
CSNK2A2	CD56bright natural killer	0.023875	0.646533	0.0177718	0.741726
GATA2	CD56bright natural killer	0.0350623	0.500596	0.0429035	0.426116
GMPR	CD56bright natural killer	0.0896923	0.0844835	0.0744182	0.167149
HDC	CD56bright natural killer	-0.0793345	0.127175	-0.0666634	0.216124
CYP27A1	CD56dim natural killer c	-0.485343	0	-0.477749	0
AKR7A3	CD56dim natural killer c	-0.261458	3.59347e-07	-0.248545	3.08762e-06
NOTCH3	CD56dim natural killer c	0.199983	0.000108554	0.208858	9.39082e-05
GPRC5C	CD56dim natural killer c	0.235806	4.69043e-06	0.242798	5.25247e-06
IL21R	CD56dim natural killer c	0.318234	3.54704e-10	0.305768	6.37195e-09
PORCN	CD56dim natural killer c	0.33868	2.76171e-11	0.349327	3.08801e-11
PSMC4	CD56dim natural killer c	0.402793	0	0.378718	4.09296e-13
DDX55	CD56dim natural killer c	0.427019	0	0.430317	0
GRIN1	CD56dim natural killer c	0.428264	5.57286e-18	0.417793	4.75734e-16
UPP1	CD56dim natural killer c	0.448841	0	0.451438	0
DYRK2	CD56dim natural killer c	0.460781	0	0.468187	0
RPL37A	CD56dim natural killer c	0.0895227	0.0850749	0.0677026	0.208923
HLA-E	CD56dim natural killer c	0.0650825	0.210949	0.0654214	0.2247
FYN	Central memory CD4 T	-0.0972374	0.0613619	-0.0903905	0.0931989
IFITM2	Central memory CD4 T	0.105524	0.0422579	0.0998955	0.0634635
NDUFB9	Central memory CD4 T	0.0894117	0.0854633	0.0877528	0.103181
TRADD	Central memory CD4 T	0.00140975	0.978401	-0.0146329	0.78612
ATHL1	Central memory CD4 T	0.0930739	0.0733733	0.118848	0.0271194
CYLD	Central memory CD4 T	0.0961789	0.0642499	0.113294	0.0352033
AHNAK	Central memory CD4 T	0.110896	0.0327744	0.132125	0.0139621
GLIPR1	Central memory CD4 T	0.149864	0.00384423	0.16397	0.00224079
BMI1	Central memory CD4 T	0.178593	0.000558204	0.197887	0.000217837
BZW2	Central memory CD4 T	0.179893	0.000507863	0.179674	0.000800691
SMAD4	Central memory CD4 T	0.188918	0.00025881	0.205897	0.000118357
GSS	Central memory CD4 T	0.197183	0.000135844	0.204295	0.000133958
COL4A1	Central memory CD4 T	0.211451	4.19569e-05	0.215429	5.55595e-05
VIM	Central memory CD4 T	0.233066	6.07337e-06	0.22708	2.10654e-05
ITGB1	Central memory CD4 T	0.24846	1.36662e-06	0.264887	6.3556e-07
SIRPG	Central memory CD4 T	0.253493	7.52999e-07	0.230337	1.5093e-05
ANXA2P2	Central memory CD4 T	0.256939	5.76349e-07	0.260735	9.59113e-07
AQP3	Central memory CD4 T	0.283983	2.99502e-08	0.290927	4.1122e-08
LSP1	Central memory CD4 T	0.29434	8.87208e-09	0.282936	9.80961e-08
ITGB2	Central memory CD4 T	0.298303	5.49959e-09	0.289669	4.72368e-08
STX4	Central memory CD4 T	0.304932	2.00996e-09	0.293312	3.15608e-08
XRCC6	Central memory CD4 T	0.305513	2.26227e-09	0.313518	3.04775e-09
CD63	Central memory CD4 T	0.315205	6.59978e-10	0.29728	2.02174e-08
ABHD3	Central memory CD4 T	0.33712	3.44031e-11	0.343336	6.9533e-11
KLF5	Central memory CD4 T	0.349195	6.05097e-12	0.34308	7.1958e-11
ELMO2	Central memory CD4 T	0.354893	2.58123e-12	0.36638	2.72794e-12
SFXN3	Central memory CD4 T	0.424314	0	0.41379	0
PKM2	Central memory CD4 T	0.539979	0	0.532561	0
FGF7	Central memory CD8 T	0.0530416	0.30824	0.0560403	0.298593
IL1RN	Central memory CD8 T	0.0238141	0.647373	0.0504865	0.348941
RNF128	Central memory CD8 T	0.0137227	0.792118	0.0337749	0.531029
GLUD1	Central memory CD8 T	-0.205538	6.89356e-05	-0.213614	6.43266e-05
ADCY9	Central memory CD8 T	0.111519	0.0318024	0.127071	0.0180974
FCGR3B	Central memory CD8 T	0.14645	0.00470498	0.146757	0.00624234
UBA52	Central memory CD8 T	0.150439	0.00370968	0.14662	0.00633238
SIGLEC1	Central memory CD8 T	0.169206	0.00108438	0.166214	0.00194447
F13A1	Central memory CD8 T	0.194419	0.000169021	0.19844	0.000209004
FKBP4	Central memory CD8 T	0.201134	9.58043e-05	0.212146	6.97259e-05
TOX4	Central memory CD8 T	0.229082	8.79502e-06	0.236903	8.94029e-06
NTRK1	Central memory CD8 T	0.229359	8.10149e-06	0.227203	1.98249e-05
FCER1G	Central memory CD8 T	0.281564	3.95247e-08	0.277777	1.69595e-07
GUSB	Central memory CD8 T	0.282361	3.60847e-08	0.295381	2.50415e-08
GM2A	Central memory CD8 T	0.284857	2.70782e-08	0.292465	3.46821e-08
RARA	Central memory CD8 T	0.312017	9.94538e-10	0.329165	4.41454e-10
NOL11	Central memory CD8 T	0.318829	4.11666e-10	0.327275	5.60725e-10
ACTN4	Central memory CD8 T	0.327723	9.75821e-11	0.309399	4.12251e-09
ADAM12	Central memory CD8 T	0.388011	8.88325e-15	0.390569	4.68913e-14
ULBP1	Central memory CD8 T	0.394313	2.98829e-15	0.389145	5.8935e-14
TNFRSF11A	Central memory CD8 T	0.429881	4.05717e-18	0.422701	1.98721e-16
CCL8	chemokine	0.0907914	0.0807326	0.0925955	0.0854609
CCL15	chemokine	-0.00205235	0.968573	-0.00138841	0.979471
CCL18	chemokine	0.0505815	0.331088	0.035923	0.50522
CCL21	chemokine	0.0986095	0.0577525	0.10009	0.0629251
CCL23	chemokine	-0.0664794	0.201399	-0.0857045	0.111529
CCL24	chemokine	-0.000209093	0.996797	-0.000463248	0.99315
CX3CL1	chemokine	0.0214458	0.6804	0.0218642	0.68513
CXCL2	chemokine	0.0090629	0.861818	0.0358437	0.506162
CXCL12	chemokine	-0.0246425	0.635978	-0.0358031	0.506644
CXCL14	chemokine	0.0870126	0.0942288	0.0880826	0.101906
CCL14	chemokine	-0.342977	1.49667e-11	-0.331506	3.2746e-10
CCL16	chemokine	-0.305532	1.86205e-09	-0.297725	1.63733e-08
CXCL10	chemokine	0.10388	0.045588	0.117693	0.0286547
CCL2	chemokine	0.114996	0.0268183	0.115896	0.0311904
CCL3	chemokine	0.118838	0.0221063	0.109343	0.042131
CXCL9	chemokine	0.128227	0.0134471	0.126108	0.0189441
CXCL11	chemokine	0.141298	0.00640864	0.153999	0.00408761
CCL5	chemokine	0.144555	0.00531295	0.126302	0.0188123
CCL25	chemokine	0.148202	0.00422633	0.152371	0.00450258
CCL7	chemokine	0.154766	0.00279925	0.136527	0.0110137
CCL4	chemokine	0.158178	0.00226916	0.141834	0.00828484
CCL27	chemokine	0.158619	0.0021816	0.145063	0.00687427
CCL11	chemokine	0.188407	0.000262794	0.182374	0.000652721
CCL19	chemokine	0.189001	0.000251057	0.183477	0.000604314
CCL17	chemokine	0.20315	8.1171e-05	0.223583	2.70374e-05
CCL13	chemokine	0.209404	4.80433e-05	0.195964	0.000244861
XCL2	chemokine	0.218874	2.10676e-05	0.211785	7.17827e-05
CXCL13	chemokine	0.229169	8.24642e-06	0.237916	7.68139e-06
CCL22	chemokine	0.233769	5.34621e-06	0.22989	1.56948e-05
XCL1	chemokine	0.257309	5.05445e-07	0.257903	1.15965e-06
CXCL6	chemokine	0.260418	3.63528e-07	0.269957	3.42737e-07
CXCL17	chemokine	0.265087	2.19876e-07	0.271871	2.80872e-07
CCL20	chemokine	0.306112	1.72922e-09	0.298023	1.58184e-08
CXCL1	chemokine	0.318938	3.22839e-10	0.328619	3.71888e-10
CXCL16	chemokine	0.327283	1.33505e-10	0.336463	1.725e-10
CXCL3	chemokine	0.329258	7.88624e-11	0.34114	7.06859e-11
CCL28	chemokine	0.338476	2.13955e-11	0.348512	2.56673e-11
CCL26	chemokine	0.352149	2.84905e-12	0.338787	9.71167e-11
CXCL5	chemokine	0.359055	9.90937e-13	0.379604	2.65263e-13
CCL14	cytokine and cytokine re	-0.342977	1.49667e-11	-0.331506	3.2746e-10
CCL16	cytokine and cytokine re	-0.305532	1.86205e-09	-0.297725	1.63733e-08
IL27	cytokine and cytokine re	-0.258685	4.37071e-07	-0.252675	1.93135e-06
TNFRSF19	cytokine and cytokine re	-0.17987	0.000508709	-0.186939	0.000483138
IL1RAPL2	cytokine and cytokine re	-0.176402	0.000642321	-0.171678	0.0013475
IL1RL1	cytokine and cytokine re	-0.125091	0.0159191	-0.1217	0.0235756
CXCL10	cytokine and cytokine re	0.10388	0.045588	0.117693	0.0286547
IL7R	cytokine and cytokine re	0.111317	0.0320685	0.121581	0.0237133
CXCR2	cytokine and cytokine re	0.114937	0.026848	0.123498	0.0215802
CCL2	cytokine and cytokine re	0.114996	0.0268183	0.115896	0.0311904
IFNAR1	cytokine and cytokine re	0.118741	0.022167	0.136609	0.010965
CCL3	cytokine and cytokine re	0.118838	0.0221063	0.109343	0.042131
CCR3	cytokine and cytokine re	0.120634	0.0201129	0.145618	0.00666118
TGFB2	cytokine and cytokine re	0.126499	0.0148116	0.12847	0.0168575
CXCL9	cytokine and cytokine re	0.128227	0.0134471	0.126108	0.0189441
IL11RA	cytokine and cytokine re	0.137382	0.0080952	0.147472	0.00603151
TNFAIP1	cytokine and cytokine re	0.139226	0.00727729	0.163809	0.00226353
TNFSF14	cytokine and cytokine re	0.140418	0.00674979	0.144989	0.00690324
CXCL11	cytokine and cytokine re	0.141298	0.00640864	0.153999	0.00408761
TNFAIP3	cytokine and cytokine re	0.141544	0.00635468	0.154937	0.00389778
TGFBRAP1	cytokine and cytokine re	0.143272	0.00569958	0.163819	0.00223665
TNFRSF9	cytokine and cytokine re	0.14328	0.00569692	0.150481	0.00503204
IL3RA	cytokine and cytokine re	0.143287	0.00569452	0.126386	0.0186801
CCL5	cytokine and cytokine re	0.144555	0.00531295	0.126302	0.0188123
IL23A	cytokine and cytokine re	0.147996	0.00428037	0.152554	0.0044541
CCL25	cytokine and cytokine re	0.148202	0.00422633	0.152371	0.00450258
BMPR2	cytokine and cytokine re	0.153826	0.00299964	0.163939	0.0022452
IL12B	cytokine and cytokine re	0.154496	0.00284794	0.149503	0.00532742
CCL7	cytokine and cytokine re	0.154766	0.00279925	0.136527	0.0110137
IL31RA	cytokine and cytokine re	0.155125	0.00273552	0.163242	0.00231943
TNFSF8	cytokine and cytokine re	0.155171	0.00272753	0.159852	0.00286505
CCL4	cytokine and cytokine re	0.158178	0.00226916	0.141834	0.00828484
CCL27	cytokine and cytokine re	0.158619	0.0021816	0.145063	0.00687427
TNFRSF10A	cytokine and cytokine re	0.158707	0.0021923	0.168853	0.00164207
TNFRSF17	cytokine and cytokine re	0.15967	0.00203625	0.155578	0.00371819
IL18RAP	cytokine and cytokine re	0.162526	0.00168482	0.159068	0.00300683
CCR7	cytokine and cytokine re	0.16491	0.00143501	0.175181	0.00106751
TGFB1I1	cytokine and cytokine re	0.166557	0.00128278	0.16359	0.00226921
TNFRSF1A	cytokine and cytokine re	0.167319	0.00123432	0.197881	0.000217932
CCL3L1	cytokine and cytokine re	0.168445	0.00112661	0.148097	0.00577951
IL17REL	cytokine and cytokine re	0.169038	0.0010813	0.16798	0.00171497
IL1F7	cytokine and cytokine re	0.170947	0.000946641	0.151535	0.00473038
IL10RA	cytokine and cytokine re	0.172329	0.000858961	0.170729	0.00143413
IL22RA1	cytokine and cytokine re	0.17725	0.000615078	0.167344	0.00180926
CSF1R	cytokine and cytokine re	0.180685	0.000479276	0.178344	0.000876532
IFNG	cytokine and cytokine re	0.185697	0.000323116	0.182252	0.000658309
TNFRSF10C	cytokine and cytokine re	0.18705	0.000291549	0.175226	0.00106426
TNFSF18	cytokine and cytokine re	0.187584	0.000279885	0.18675	0.000479518
BMP2	cytokine and cytokine re	0.187867	0.000280385	0.193471	0.000301917
CCL11	cytokine and cytokine re	0.188407	0.000262794	0.182374	0.000652721
CCL19	cytokine and cytokine re	0.189001	0.000251057	0.183477	0.000604314
IL17RE	cytokine and cytokine re	0.190264	0.000233439	0.195441	0.000261226
CCL4L2	cytokine and cytokine re	0.19332	0.000184207	0.17724	0.000944457
CXCR5	cytokine and cytokine re	0.193741	0.000173511	0.204358	0.000129193
CSF2	cytokine and cytokine re	0.198273	0.000120872	0.209812	8.40777e-05
IL18R1	cytokine and cytokine re	0.199416	0.000113625	0.205902	0.000118312
IL16	cytokine and cytokine re	0.199901	0.00010594	0.20468	0.000130043
ILK	cytokine and cytokine re	0.200123	0.000107332	0.188645	0.000427944
CCL17	cytokine and cytokine re	0.20315	8.1171e-05	0.223583	2.70374e-05
IL23R	cytokine and cytokine re	0.20432	7.36736e-05	0.205225	0.000120758
IL10	cytokine and cytokine re	0.205577	6.63475e-05	0.197421	0.000219551
CCR4	cytokine and cytokine re	0.20705	5.86351e-05	0.218518	4.13851e-05
CCL13	cytokine and cytokine re	0.209404	4.80433e-05	0.195964	0.000244861
IL17RB	cytokine and cytokine re	0.209712	4.86244e-05	0.210057	8.54291e-05
CCRN4L	cytokine and cytokine re	0.212136	3.80171e-05	0.219346	3.86271e-05
IL1RL2	cytokine and cytokine re	0.213039	3.51625e-05	0.232102	1.29212e-05
IL1RAP	cytokine and cytokine re	0.217773	2.43043e-05	0.221936	3.25245e-05
IL8	cytokine and cytokine re	0.218014	2.27403e-05	0.223508	2.72107e-05
XCL2	cytokine and cytokine re	0.218874	2.10676e-05	0.211785	7.17827e-05
CCR1	cytokine and cytokine re	0.219453	2.09657e-05	0.223972	2.74183e-05
TNFSF10	cytokine and cytokine re	0.220469	1.91615e-05	0.232822	1.28208e-05
IL22RA2	cytokine and cytokine re	0.220871	1.76237e-05	0.238751	7.12033e-06
TGFB3	cytokine and cytokine re	0.221154	1.80307e-05	0.228013	1.94486e-05
IL20	cytokine and cytokine re	0.222768	1.4851e-05	0.249235	2.68515e-06
BMP2K	cytokine and cytokine re	0.223836	1.41834e-05	0.22654	2.20574e-05
CCR2	cytokine and cytokine re	0.226208	1.14426e-05	0.234276	1.12828e-05
CXCL13	cytokine and cytokine re	0.229169	8.24642e-06	0.237916	7.68139e-06
TNFRSF21	cytokine and cytokine re	0.230352	7.82126e-06	0.248689	3.04638e-06
IL15	cytokine and cytokine re	0.230513	7.70543e-06	0.23434	1.12199e-05
TNFRSF11B	cytokine and cytokine re	0.231577	6.57976e-06	0.26457	5.95337e-07
IL2RB	cytokine and cytokine re	0.231631	6.9447e-06	0.224661	2.58713e-05
TNFRSF13B	cytokine and cytokine re	0.23247	6.04787e-06	0.234645	1.03092e-05
CCL22	cytokine and cytokine re	0.233769	5.34621e-06	0.22989	1.56948e-05
CXCR6	cytokine and cytokine re	0.234864	4.81584e-06	0.220037	3.64632e-05
IL26	cytokine and cytokine re	0.235733	4.4311e-06	0.232356	1.26354e-05
CSF2RB	cytokine and cytokine re	0.237126	4.13683e-06	0.247306	3.46606e-06
TNFSF12-TNFSF13	cytokine and cytokine re	0.239109	3.19673e-06	0.233043	1.18893e-05
TNFRSF1B	cytokine and cytokine re	0.240103	3.10828e-06	0.257741	1.285e-06
BMP7	cytokine and cytokine re	0.241068	2.63904e-06	0.234626	1.0327e-05
TNF	cytokine and cytokine re	0.24215	2.37237e-06	0.248579	2.85786e-06
IL17RA	cytokine and cytokine re	0.247654	1.48117e-06	0.27019	3.72068e-07
TNFSF13B	cytokine and cytokine re	0.247935	1.33043e-06	0.243917	4.42788e-06
IL18	cytokine and cytokine re	0.252858	8.76561e-07	0.251714	2.2912e-06
BMPR1A	cytokine and cytokine re	0.253454	8.2486e-07	0.270461	3.6191e-07
TGFBR1	cytokine and cytokine re	0.254722	6.62735e-07	0.254137	1.81901e-06
IL2RA	cytokine and cytokine re	0.255305	6.23612e-07	0.256186	1.37274e-06
XCL1	cytokine and cytokine re	0.257309	5.05445e-07	0.257903	1.15965e-06
CXCL6	cytokine and cytokine re	0.260418	3.63528e-07	0.269957	3.42737e-07
TNFSF13	cytokine and cytokine re	0.263416	2.92049e-07	0.266042	5.66113e-07
CXCL17	cytokine and cytokine re	0.265087	2.19876e-07	0.271871	2.80872e-07
IL1A	cytokine and cytokine re	0.266322	1.92182e-07	0.284958	6.90679e-08
IL1B	cytokine and cytokine re	0.266791	1.82567e-07	0.281951	9.59515e-08
CSF1	cytokine and cytokine re	0.270882	1.3048e-07	0.293371	3.13546e-08
CCRL2	cytokine and cytokine re	0.274701	8.56181e-08	0.278322	1.60152e-07
ILDR2	cytokine and cytokine re	0.276206	6.38342e-08	0.286598	5.76381e-08
TNFRSF6B	cytokine and cytokine re	0.277446	6.3002e-08	0.275048	2.25577e-07
TNFSF12	cytokine and cytokine re	0.277697	5.38494e-08	0.279241	1.28622e-07
IL7	cytokine and cytokine re	0.278215	5.77857e-08	0.300744	1.363e-08
TNFAIP8L2	cytokine and cytokine re	0.278763	4.76581e-08	0.272794	2.55023e-07
TNFRSF25	cytokine and cytokine re	0.278768	5.42861e-08	0.283671	9.06561e-08
IL34	cytokine and cytokine re	0.283869	3.03476e-08	0.281467	1.14764e-07
IL34	cytokine and cytokine re	0.283869	3.03476e-08	0.281467	1.14764e-07
BMPR1B	cytokine and cytokine re	0.283974	2.60247e-08	0.285783	6.3071e-08
CXCR4	cytokine and cytokine re	0.284775	2.73375e-08	0.284099	8.65814e-08
IL9R	cytokine and cytokine re	0.28736	1.74488e-08	0.296667	1.84965e-08
TNFAIP2	cytokine and cytokine re	0.289845	1.51314e-08	0.303602	9.8087e-09
CCR5	cytokine and cytokine re	0.293038	8.81789e-09	0.285738	6.3385e-08
EPOR	cytokine and cytokine re	0.295616	7.6114e-09	0.294265	2.83781e-08
CSF3R	cytokine and cytokine re	0.295869	7.38379e-09	0.285658	7.31635e-08
TNFRSF13C	cytokine and cytokine re	0.295967	6.16488e-09	0.290891	3.56957e-08
IL18BP	cytokine and cytokine re	0.299379	4.82415e-09	0.280536	1.26722e-07
TNFSF9	cytokine and cytokine re	0.300262	3.62081e-09	0.287169	5.41022e-08
IL17B	cytokine and cytokine re	0.302495	2.73634e-09	0.27889	1.33571e-07
TNFRSF14	cytokine and cytokine re	0.304627	2.08931e-09	0.307681	5.06947e-09
TNFRSF8	cytokine and cytokine re	0.305274	1.92438e-09	0.294222	2.44741e-08
CCL20	cytokine and cytokine re	0.306112	1.72922e-09	0.298023	1.58184e-08
TNFRSF4	cytokine and cytokine re	0.306911	1.89926e-09	0.305853	7.54997e-09
IL11	cytokine and cytokine re	0.307964	1.36384e-09	0.31108	3.36279e-09
CCR8	cytokine and cytokine re	0.310336	1.00379e-09	0.313622	2.46549e-09
IL17RD	cytokine and cytokine re	0.310657	9.62917e-10	0.309035	4.30728e-09
IL12RB1	cytokine and cytokine re	0.313075	8.68515e-10	0.306434	7.05509e-09
TNFAIP6	cytokine and cytokine re	0.313192	6.91528e-10	0.314797	2.13403e-09
TNFSF15	cytokine and cytokine re	0.315342	5.21034e-10	0.326822	4.69033e-10
IL21R	cytokine and cytokine re	0.318234	3.54704e-10	0.305768	6.37195e-09
CXCL1	cytokine and cytokine re	0.318938	3.22839e-10	0.328619	3.71888e-10
IL2RG	cytokine and cytokine re	0.326378	1.50863e-10	0.318397	1.6882e-09
CXCL16	cytokine and cytokine re	0.327283	1.33505e-10	0.336463	1.725e-10
CXCR3	cytokine and cytokine re	0.328694	1.10245e-10	0.304202	9.14964e-09
CXCL3	cytokine and cytokine re	0.329258	7.88624e-11	0.34114	7.06859e-11
TGFA	cytokine and cytokine re	0.330513	8.60068e-11	0.328509	4.79746e-10
ILKAP	cytokine and cytokine re	0.331707	7.30055e-11	0.312308	3.52311e-09
IL20RA	cytokine and cytokine re	0.335397	3.324e-11	0.319244	1.2281e-09
TGFB1	cytokine and cytokine re	0.338302	2.91299e-11	0.336394	1.74065e-10
CCL28	cytokine and cytokine re	0.338476	2.13955e-11	0.348512	2.56673e-11
IL10RB	cytokine and cytokine re	0.339373	1.88011e-11	0.341967	6.31764e-11
IFNGR2	cytokine and cytokine re	0.340258	1.65421e-11	0.331262	2.63566e-10
TNFAIP8	cytokine and cytokine re	0.342031	1.71436e-11	0.349194	3.14481e-11
TNFRSF18	cytokine and cytokine re	0.345449	7.7455e-12	0.344016	4.77619e-11
IFNAR2	cytokine and cytokine re	0.346175	9.42234e-12	0.355827	1.25127e-11
IL17D	cytokine and cytokine re	0.350823	3.47905e-12	0.356044	8.87082e-12
CCL26	cytokine and cytokine re	0.352149	2.84905e-12	0.338787	9.71167e-11
ILDR1	cytokine and cytokine re	0.354042	2.13848e-12	0.376889	4.03386e-13
CXCL5	cytokine and cytokine re	0.359055	9.90937e-13	0.379604	2.65263e-13
BMP8B	cytokine and cytokine re	0.36162	6.65021e-13	0.369143	1.30575e-12
BMP8A	cytokine and cytokine re	0.361918	8.73597e-13	0.386519	1.11787e-13
EPO	cytokine and cytokine re	0.375531	7.18033e-14	0.376211	4.47662e-13
ILF3	cytokine and cytokine re	0.375975	8.61271e-14	0.377079	5.31474e-13
ILF2	cytokine and cytokine re	0.376791	5.83851e-14	0.374318	5.97783e-13
IL15RA	cytokine and cytokine re	0.377597	6.47363e-14	0.379019	3.9e-13
CSF2RA	cytokine and cytokine re	0.379359	4.71897e-14	0.378093	4.52312e-13
TNFSF4	cytokine and cytokine re	0.382955	2.41818e-14	0.380556	3.04078e-13
IL4R	cytokine and cytokine re	0.391754	3.74996e-15	0.401457	5.31262e-15
IL12A	cytokine and cytokine re	0.402276	7.29268e-16	0.411693	1.38045e-15
CCR6	cytokine and cytokine re	0.408121	2.52749e-16	0.402493	6.61058e-15
IL27RA	cytokine and cytokine re	0.420638	0	0.427367	0
TNFAIP8L3	cytokine and cytokine re	0.422908	0	0.425138	0
TNFRSF11A	cytokine and cytokine re	0.429881	4.05717e-18	0.422701	1.98721e-16
IL4I1	cytokine and cytokine re	0.436628	0	0.430466	0
CCR10	cytokine and cytokine re	0.444343	2.19667e-19	0.445578	2.80047e-18
IL20RB	cytokine and cytokine re	0.445925	1.58325e-19	0.449263	1.36689e-18
CX3CR1	cytokine and cytokine re	0.0792143	0.127713	0.100688	0.0613855
CCL21	cytokine and cytokine re	0.0986095	0.0577525	0.10009	0.0629251
IL1R1	cytokine and cytokine re	-0.0587556	0.258821	-0.0391692	0.467507
IL33	cytokine and cytokine re	0.0394471	0.448551	0.0495968	0.357508
TGFBR2	cytokine and cytokine re	-0.053186	0.30677	-0.0366951	0.496108
BMP3	cytokine and cytokine re	0.0706405	0.174547	0.0668237	0.21502
CXCL12	cytokine and cytokine re	-0.0246425	0.635978	-0.0358031	0.506644
BMP5	cytokine and cytokine re	0.077568	0.13589	0.094907	0.0779063
BMP6	cytokine and cytokine re	-0.0777556	0.134896	-0.0770319	0.152703
BMPER	cytokine and cytokine re	-0.0616871	0.2359	-0.0616138	0.25303
CX3CL1	cytokine and cytokine re	0.0214458	0.6804	0.0218642	0.68513
TGFBR3	cytokine and cytokine re	-0.104508	0.0442909	-0.080761	0.133758
BMP4	cytokine and cytokine re	-0.023323	0.654168	-0.0301191	0.576431
CXCL14	cytokine and cytokine re	0.0870126	0.0942288	0.0880826	0.101906
IFNGR1	cytokine and cytokine re	-0.0973929	0.0609466	-0.0841523	0.118152
IL28RA	cytokine and cytokine re	-0.0283136	0.586535	-0.00935792	0.862236
IL5RA	cytokine and cytokine re	0.108566	0.0365956	0.0949826	0.0776688
IL6ST	cytokine and cytokine re	0.00643516	0.901639	0.0293369	0.586377
CCR9	cytokine and cytokine re	0.039667	0.446202	0.0363637	0.500198
CSF3	cytokine and cytokine re	-0.0835784	0.108007	-0.0931536	0.0835853
IL6R	cytokine and cytokine re	-0.0309907	0.551639	-0.00519514	0.923255
CCL23	cytokine and cytokine re	-0.0664794	0.201399	-0.0857045	0.111529
CXCL2	cytokine and cytokine re	0.0090629	0.861818	0.0358437	0.506162
IL13RA1	cytokine and cytokine re	-0.100939	0.0520931	-0.0785034	0.144998
IL17RC	cytokine and cytokine re	0.058985	0.256964	0.0616376	0.252708
IL24	cytokine and cytokine re	0.107436	0.038606	0.096111	0.0741909
IL6	cytokine and cytokine re	0.0535359	0.303746	0.0660741	0.220221
TNFRSF10D	cytokine and cytokine re	-0.0379257	0.466254	-0.0138168	0.797783
CCL3L3	cytokine and cytokine re	0.0676469	0.193579	0.083583	0.120704
CXCR2P1	cytokine and cytokine re	0.106405	0.0405604	0.0926314	0.0853393
IL13RA2	cytokine and cytokine re	0.00215423	0.967014	0.000222159	0.996715
IL1R2	cytokine and cytokine re	0.0548928	0.291491	0.0428603	0.426582
TGFBI	cytokine and cytokine re	0.000755986	0.988418	0.0253534	0.638216
TNFRSF10B	cytokine and cytokine re	0.0817896	0.115759	0.0860534	0.110049
TNFSF11	cytokine and cytokine re	-0.0203828	0.695563	0.000212156	0.996863
CCL14-CCL15	cytokine and cytokine re	0.0128648	0.804933	-0.00376332	0.944394
CCL15	cytokine and cytokine re	-0.00205235	0.968573	-0.00138841	0.979471
IL1RAPL1	cytokine and cytokine re	0.0527403	0.311	0.0578366	0.283348
BMP1	cytokine and cytokine re	-0.106312	0.0407356	-0.10259	0.0566247
BMP10	cytokine and cytokine re	-0.0901452	0.0829197	-0.077938	0.147985
CCL24	cytokine and cytokine re	-0.000209093	0.996797	-0.000463248	0.99315
CCL8	cytokine and cytokine re	0.0907914	0.0807326	0.0925955	0.0854609
IL1F9	cytokine and cytokine re	0.0362087	0.486866	0.0422955	0.432896
IL2	cytokine and cytokine re	0.0676168	0.193777	0.0699139	0.194509
CCL18	cytokine and cytokine re	0.0505815	0.331088	0.035923	0.50522
IL1RN	cytokine and cytokine re	0.0238141	0.647373	0.0504865	0.348941
IL32	cytokine and cytokine re	0.0386894	0.457498	0.0373397	0.488757
IL5	cytokine and cytokine re	0.0436491	0.401861	0.0661787	0.219489
ILVBL	cytokine and cytokine re	-0.00670964	0.897466	-0.0133816	0.80402
CXCR1	cytokine and cytokine re	0.00915517	0.860491	0.0155594	0.773048
IL12RB2	cytokine and cytokine re	0.0335799	0.51906	0.0511546	0.342769
IL13	cytokine and cytokine re	0.0769229	0.139185	0.0862882	0.109104
IL29	cytokine and cytokine re	0.0813209	0.117898	0.0727106	0.177212
TNFAIP8L1	cytokine and cytokine re	0.0380878	0.464528	0.0437743	0.416968
TNFRSF12A	cytokine and cytokine re	0.0915347	0.0782731	0.0894522	0.0966575
IL17C	cytokine and cytokine re	0.0601145	0.24808	0.0722138	0.180199
CD300E	Effector memeory CD4	0.0902546	0.0825453	0.0911489	0.0904825
NCOA4	Effector memeory CD4	-0.0642687	0.216721	-0.046176	0.391662
TAL1	Effector memeory CD4	-0.0345082	0.507393	-0.0153085	0.776501
TPK1	Effector memeory CD4	0.0780696	0.133324	0.0915763	0.0889707
UQCRB	Effector memeory CD4	0.0720205	0.166184	0.085031	0.11435
USP9Y	Effector memeory CD4	0.0491992	0.344649	0.0505404	0.348603
SDPR	Effector memeory CD4	-0.264993	2.46846e-07	-0.260998	9.34646e-07
SIGLEC6	Effector memeory CD4	0.12291	0.0178647	0.128816	0.0165099
GDE1	Effector memeory CD4	0.131502	0.0112783	0.123371	0.0217687
SIGLEC14	Effector memeory CD4	0.146072	0.00481456	0.144841	0.00696127
REPS1	Effector memeory CD4	0.150479	0.00370043	0.152199	0.0045845
CASQ1	Effector memeory CD4	0.174266	0.000748671	0.170066	0.00149769
DARS	Effector memeory CD4	0.192225	0.000200599	0.192621	0.00032124
NEFL	Effector memeory CD4	0.20279	8.36229e-05	0.22414	2.57853e-05
DOCK9	Effector memeory CD4	0.224682	1.24777e-05	0.231391	1.37581e-05
ZCRB1	Effector memeory CD4	0.226014	1.10444e-05	0.235372	9.65977e-06
TFEC	Effector memeory CD4	0.245609	1.68165e-06	0.252572	1.95057e-06
ATM	Effector memeory CD4	0.24652	1.65812e-06	0.263694	7.15827e-07
SCG2	Effector memeory CD4	0.306192	1.7116e-09	0.313235	2.58534e-09
WIPF1	Effector memeory CD4	0.310894	1.14776e-09	0.308069	5.82357e-09
PTGS1	Effector memeory CD4	0.312367	9.50962e-10	0.318609	1.64502e-09
EXOSC9	Effector memeory CD4	0.313903	6.29899e-10	0.310029	3.82024e-09
CASP3	Effector memeory CD4	0.340066	2.269e-11	0.348823	3.30837e-11
TIPIN	Effector memeory CD4	0.509508	0	0.508749	0
PDGFRL	Effector memeory CD4	0.510335	5.39991e-26	0.501137	2.12216e-23
EZH2	Effector memeory CD4	0.56608	8.09108e-33	0.568007	6.00178e-31
ARHGAP10	Effector memeory CD8	0.0360119	0.489061	0.0398448	0.459858
CD160	Effector memeory CD8	0.0960053	0.0647151	0.0803828	0.135644
CD55	Effector memeory CD8	-0.0942327	0.0698521	-0.0940739	0.0805689
FCRL6	Effector memeory CD8	-0.00152748	0.976608	0.00105641	0.984379
NFKBIA	Effector memeory CD8	-0.0105885	0.838852	-0.00532551	0.921336
SETD7	Effector memeory CD8	-0.0144648	0.781254	0.0196478	0.715721
SIK1	Effector memeory CD8	-0.0645972	0.214377	-0.0427082	0.428226
TRIB2	Effector memeory CD8	-0.0436853	0.401296	-0.0422838	0.432834
LIME1	Effector memeory CD8	-0.221338	1.77374e-05	-0.226265	2.25804e-05
APOL3	Effector memeory CD8	0.157873	0.00231437	0.155355	0.00380139
LTK	Effector memeory CD8	0.15884	0.00215028	0.161867	0.0025282
HLA-DPA1	Effector memeory CD8	0.172022	0.000891603	0.173912	0.00117965
CFLAR	Effector memeory CD8	0.175619	0.000691371	0.16791	0.00174484
HLA-DPB1	Effector memeory CD8	0.183995	0.000375262	0.170632	0.00146325
DAPP1	Effector memeory CD8	0.198363	0.000119993	0.201773	0.000157747
CMKLR1	Effector memeory CD8	0.208729	5.08782e-05	0.205584	0.000117416
GZMM	Effector memeory CD8	0.211416	4.20847e-05	0.200194	0.000183165
FLT3LG	Effector memeory CD8	0.225587	1.21072e-05	0.207747	0.000102461
C3AR1	Effector memeory CD8	0.226187	1.14642e-05	0.226592	2.19596e-05
ACAP1	Effector memeory CD8	0.233561	5.45318e-06	0.226307	2.14174e-05
IFI16	Effector memeory CD8	0.237564	3.96718e-06	0.233788	1.17781e-05
HLA-DMB	Effector memeory CD8	0.240771	2.91378e-06	0.245638	4.04594e-06
CCR5	Effector memeory CD8	0.293038	8.81789e-09	0.285738	6.3385e-08
ATP10D	Effector memeory CD8	0.34118	1.44721e-11	0.34495	4.20173e-11
HAPLN3	Effector memeory CD8	0.363814	4.71494e-13	0.357657	7.039e-12
ST3GAL6	Eosinophil	-0.346949	8.41618e-12	-0.335467	1.96387e-10
PKD2L2	Eosinophil	0.113294	0.0291203	0.12245	0.0227247
LRMP	Eosinophil	0.124346	0.0166104	0.138508	0.00994124
PDE6C	Eosinophil	0.152206	0.00329329	0.148099	0.00577888
GPR65	Eosinophil	0.201765	9.3958e-05	0.206128	0.000116254
GPR183	Eosinophil	0.234033	5.21366e-06	0.242207	5.54374e-06
EMR3	Eosinophil	0.236038	4.30336e-06	0.229835	1.57698e-05
RRP12	Eosinophil	0.23717	4.11952e-06	0.233097	1.25154e-05
GIPR	Eosinophil	0.326598	1.13985e-10	0.342628	5.77358e-11
FOSB	Eosinophil	-0.0897901	0.0841443	-0.0981932	0.068124
NR4A3	Eosinophil	0.0136235	0.793586	0.0275705	0.609124
DEPDC5	Eosinophil	-0.034178	0.511466	-0.0230233	0.669399
IL5RA	Eosinophil	0.108566	0.0365956	0.0949826	0.0776688
P2RY14	Eosinophil	0.0217886	0.675719	0.0156608	0.771609
DACH1	Eosinophil	0.0905102	0.0816762	0.101046	0.0604392
DAPK2	Eosinophil	0.0636102	0.221474	0.0919277	0.0877477
BTN3A2	Gamma delta T cell	0.0974383	0.0608259	0.103178	0.0552186
CCL18	Gamma delta T cell	0.0505815	0.331088	0.035923	0.50522
CDK5	Gamma delta T cell	0.102848	0.0477537	0.102957	0.0557135
KLRF1	Gamma delta T cell	-0.085094	0.101743	-0.0696165	0.196419
MEIS3P1	Gamma delta T cell	0.0236847	0.649161	0.0490704	0.362638
MPL	Gamma delta T cell	0.0507904	0.329252	0.0555304	0.303018
FABP1	Gamma delta T cell	-0.0278688	0.592592	-0.0313121	0.561596
MINPP1	Gamma delta T cell	0.00791259	0.879213	0.00461023	0.931874
AQP9	Gamma delta T cell	-0.494153	0	-0.490891	0
MFAP3L	Gamma delta T cell	-0.23701	4.1827e-06	-0.211334	7.72e-05
CD36	Gamma delta T cell	-0.140232	0.00686324	-0.13306	0.0132955
RPS24	Gamma delta T cell	0.125635	0.0155124	0.112136	0.0371264
RPS9	Gamma delta T cell	0.143536	0.00561023	0.126261	0.0187988
CARD8	Gamma delta T cell	0.165395	0.00138846	0.153308	0.00425941
CD209	Gamma delta T cell	0.191465	0.000212784	0.197082	0.000231301
CD33	Gamma delta T cell	0.197587	0.000131548	0.179276	0.000822706
CCL13	Gamma delta T cell	0.209404	4.80433e-05	0.195964	0.000244861
LAMC1	Gamma delta T cell	0.231212	6.81017e-06	0.233921	1.09969e-05
LCORL	Gamma delta T cell	0.232107	6.64321e-06	0.248676	3.0501e-06
C1orf54	Gamma delta T cell	0.247695	1.36312e-06	0.242925	4.8549e-06
KRT80	Gamma delta T cell	0.254041	7.1137e-07	0.261275	8.2961e-07
RPS7	Gamma delta T cell	0.26379	2.53073e-07	0.248862	2.78206e-06
LGALS1	Gamma delta T cell	0.268049	1.77651e-07	0.259525	1.07997e-06
FADD	Gamma delta T cell	0.268229	1.74212e-07	0.267777	4.75338e-07
KLHL7	Gamma delta T cell	0.301461	3.73795e-09	0.310911	4.16119e-09
DBNL	Gamma delta T cell	0.304746	2.48944e-09	0.296943	2.10027e-08
IL10RB	Gamma delta T cell	0.339373	1.88011e-11	0.341967	6.31764e-11
ACP5	Gamma delta T cell	0.358707	1.4406e-12	0.341883	8.44293e-11
MAPK7	Gamma delta T cell	0.38587	1.36486e-14	0.380121	3.26403e-13
FABP5	Gamma delta T cell	0.390173	5.44111e-15	0.380496	3.07077e-13
LMNB1	Gamma delta T cell	0.55351	0	0.553814	0
HLA-H	HLA genes	0.118381	0.0226266	0.111883	0.0375578
HLA-J	HLA genes	0.12985	0.0123056	0.107875	0.0449434
HLA-DRB1	HLA genes	0.138564	0.0075624	0.131439	0.0144697
HLA-DPB2	HLA genes	0.164736	0.001452	0.141963	0.00818101
HLA-DPA1	HLA genes	0.172022	0.000891603	0.173912	0.00117965
HLA-DQB1	HLA genes	0.182299	0.000425603	0.166198	0.00194644
HLA-DPB1	HLA genes	0.183995	0.000375262	0.170632	0.00146325
HLA-DRA	HLA genes	0.190504	0.000229155	0.184565	0.000571002
HLA-DRB6	HLA genes	0.190608	0.000221726	0.190453	0.000367392
HLA-DQA1	HLA genes	0.193962	0.000175186	0.180212	0.000771766
HLA-DOA	HLA genes	0.195966	0.000149621	0.195927	0.000252005
HLA-DMA	HLA genes	0.206	6.63439e-05	0.195472	0.000260623
HLA-DQA2	HLA genes	0.208876	5.21756e-05	0.209916	8.63917e-05
HLA-DMB	HLA genes	0.240771	2.91378e-06	0.245638	4.04594e-06
HLA-DOB	HLA genes	0.258017	5.15328e-07	0.256803	1.40733e-06
HLA-DQB2	HLA genes	0.281655	3.41171e-08	0.287071	5.46952e-08
HLA-A	HLA genes	0.102716	0.0480754	0.0876992	0.103392
HLA-E	HLA genes	0.0650825	0.210949	0.0654214	0.2247
HLA-B	HLA genes	0.0690184	0.184592	0.0649805	0.227845
HLA-F	HLA genes	0.0720664	0.165914	0.0656401	0.223152
HLA-C	HLA genes	0.0641044	0.2179	0.0746453	0.165854
HLA-DRB5	HLA genes	0.0528946	0.309584	0.0566742	0.293152
HLA-G	HLA genes	0.0740791	0.154445	0.056306	0.296305
HLA-L	HLA genes	0.12119	0.0195915	0.104629	0.0518673
FCRL1	Immature B cell	0.0956089	0.0658329	0.0887676	0.0992597
FCRL3	Immature B cell	0.111838	0.0312684	0.102476	0.0568729
SP100	Immature B cell	0.0175679	0.735798	0.0160206	0.766399
TXNIP	Immature B cell	-0.0560762	0.281201	-0.0487434	0.365849
STAP1	Immature B cell	0.101843	0.0499821	0.118289	0.0278026
FAM129C	Immature B cell	0.105142	0.0429744	0.130297	0.0152984
CD22	Immature B cell	0.167205	0.0012271	0.148435	0.00570717
P2RY10	Immature B cell	0.170892	0.000950259	0.162895	0.00237063
FCRL5	Immature B cell	0.173853	0.000771056	0.178353	0.000861293
ZCCHC2	Immature B cell	0.17721	0.000616859	0.191764	0.000341891
HDAC9	Immature B cell	0.191231	0.000216659	0.216125	5.25054e-05
HLA-DQA1	Immature B cell	0.193962	0.000175186	0.180212	0.000771766
NCF1B	Immature B cell	0.211395	4.05198e-05	0.215591	5.26894e-05
TAGAP	Immature B cell	0.215737	2.90261e-05	0.218912	4.17945e-05
NCF1	Immature B cell	0.233219	5.63331e-06	0.223357	2.75606e-05
FCRLA	Immature B cell	0.23373	5.3663e-06	0.235621	9.44653e-06
HVCN1	Immature B cell	0.235677	4.74796e-06	0.227219	2.08161e-05
CYBB	Immature B cell	0.255731	5.96435e-07	0.261665	7.9784e-07
KIAA0226	Immature B cell	0.41593	0	0.42266	0
ALDH3A2	Immature dendritic cell	-0.232731	6.26665e-06	-0.243052	5.13205e-06
ACADM	Immature dendritic cell	-0.136112	0.00870544	-0.109938	0.0410188
RDX	Immature dendritic cell	0.0801514	0.123257	0.120053	0.0255937
SLC18A2	Immature dendritic cell	0.0972904	0.0611975	0.119614	0.0260889
ATP5A1	Immature dendritic cell	0.158211	0.00226418	0.151488	0.00478013
C1orf162	Immature dendritic cell	0.180014	0.000503387	0.176109	0.00101901
TACSTD2	Immature dendritic cell	0.182324	0.000416203	0.185233	0.000534036
CLTB	Immature dendritic cell	0.211283	4.09118e-05	0.194924	0.000264577
ALOX15	Immature dendritic cell	0.224662	1.25008e-05	0.233862	1.10546e-05
PLAU	Immature dendritic cell	0.27843	4.95115e-08	0.280427	1.13186e-07
ATIC	Immature dendritic cell	0.2836	3.13028e-08	0.273813	2.56406e-07
RAB38	Immature dendritic cell	0.292016	9.98225e-09	0.291444	3.3539e-08
CSF3R	Immature dendritic cell	0.295869	7.38379e-09	0.285658	7.31635e-08
ALDH1A2	Immature dendritic cell	0.319227	3.1054e-10	0.326161	5.1066e-10
INPP5F	Immature dendritic cell	0.319895	3.57846e-10	0.316078	2.23841e-09
ARL1	Immature dendritic cell	0.347671	7.5721e-12	0.353238	1.79846e-11
CAPZA1	Immature dendritic cell	0.356211	1.53554e-12	0.36029	6.63155e-12
RRAGD	Immature dendritic cell	0.371629	1.81082e-13	0.380794	2.92509e-13
AHCYL1	Immature dendritic cell	0.0858842	0.0985788	0.0999772	0.0632466
ALDH9A1	Immature dendritic cell	-0.0670329	0.197567	-0.0529322	0.326067
AMT	Immature dendritic cell	-0.0501197	0.335526	-0.0498964	0.354609
LILRA5	Immature dendritic cell	0.0969185	0.0622205	0.101728	0.0587421
AMPD2	Immature dendritic cell	-0.0621711	0.23212	-0.0412727	0.443924
FOXP3	immune cell infiltrate ge	0.0820675	0.114552	0.112563	0.0363601
MS4A1	immune cell infiltrate ge	0.108372	0.0369332	0.108567	0.0435789
IL3RA	immune cell infiltrate ge	0.143287	0.00569452	0.126386	0.0186801
CD8A	immune cell infiltrate ge	0.156644	0.00250569	0.131105	0.014722
CD247	immune cell infiltrate ge	0.159174	0.00212656	0.153479	0.00425105
CXCR5	immune cell infiltrate ge	0.193741	0.000173511	0.204358	0.000129193
PTPRC	immune cell infiltrate ge	0.197085	0.000136908	0.201619	0.000164414
CSF2	immune cell infiltrate ge	0.198273	0.000120872	0.209812	8.40777e-05
B3GAT1	immune cell infiltrate ge	0.246246	1.57756e-06	0.246745	3.3985e-06
CD68	immune cell infiltrate ge	0.266329	2.13871e-07	0.24758	3.37872e-06
PDPN	immune cell infiltrate ge	0.27949	4.38306e-08	0.269195	3.70863e-07
CD1A	immune cell infiltrate ge	0.282839	2.97213e-08	0.292364	3.02271e-08
ENG	immune cell infiltrate ge	-0.0523609	0.314343	-0.0507846	0.3461
TPSB2	immune cell infiltrate ge	0.0488792	0.3478	0.0496065	0.357593
CSF3	immune cell infiltrate ge	-0.0835784	0.108007	-0.0931536	0.0835853
TMIGD2	immune checkpoint gen	0.114358	0.0276312	0.110778	0.0394488
PDCD1LG2	immune checkpoint gen	0.126495	0.0148152	0.129597	0.0159134
TNFSF14	immune checkpoint gen	0.140418	0.00674979	0.144989	0.00690324
TNFRSF9	immune checkpoint gen	0.14328	0.00569692	0.150481	0.00503204
BTLA	immune checkpoint gen	0.165945	0.00133748	0.163033	0.00235023
CD274	immune checkpoint gen	0.178299	0.000559796	0.19556	0.000252355
TNFSF18	immune checkpoint gen	0.187584	0.000279885	0.18675	0.000479518
CD200	immune checkpoint gen	0.205541	6.89182e-05	0.214571	5.95521e-05
CD200R1	immune checkpoint gen	0.21183	3.90304e-05	0.209854	8.38011e-05
CD40LG	immune checkpoint gen	0.214106	3.20517e-05	0.214646	5.69249e-05
CD48	immune checkpoint gen	0.216932	2.61579e-05	0.208959	9.31661e-05
VTCN1	immune checkpoint gen	0.219997	1.90588e-05	0.223062	2.82598e-05
CD40	immune checkpoint gen	0.231776	6.85163e-06	0.246791	3.63599e-06
CD28	immune checkpoint gen	0.234094	5.51399e-06	0.240926	6.22769e-06
TIGIT	immune checkpoint gen	0.243656	2.04348e-06	0.232446	1.25345e-05
CD80	immune checkpoint gen	0.246631	1.51754e-06	0.250947	2.28046e-06
CD27	immune checkpoint gen	0.249748	1.2009e-06	0.232977	1.26473e-05
C10orf54	immune checkpoint gen	0.25799	5.16792e-07	0.260204	1.01045e-06
PDCD1	immune checkpoint gen	0.259214	4.13224e-07	0.230853	1.44248e-05
LAG3	immune checkpoint gen	0.260838	3.83621e-07	0.239475	7.10055e-06
CD86	immune checkpoint gen	0.277124	6.53242e-08	0.26977	3.88325e-07
TNFRSF25	immune checkpoint gen	0.278768	5.42861e-08	0.283671	9.06561e-08
CD70	immune checkpoint gen	0.288641	1.49787e-08	0.284137	7.55893e-08
HHLA2	immune checkpoint gen	0.29914	4.16446e-09	0.31018	3.75084e-09
ICOS	immune checkpoint gen	0.299989	3.74661e-09	0.288428	4.70371e-08
TNFSF9	immune checkpoint gen	0.300262	3.62081e-09	0.287169	5.41022e-08
HAVCR2	immune checkpoint gen	0.3021	3.45521e-09	0.300817	1.35169e-08
ADORA2A	immune checkpoint gen	0.302238	3.39674e-09	0.315886	2.29108e-09
CTLA4	immune checkpoint gen	0.302463	2.74732e-09	0.289664	4.09665e-08
TNFRSF14	immune checkpoint gen	0.304627	2.08931e-09	0.307681	5.06947e-09
TNFRSF8	immune checkpoint gen	0.305274	1.92438e-09	0.294222	2.44741e-08
TNFRSF4	immune checkpoint gen	0.306911	1.89926e-09	0.305853	7.54997e-09
TNFSF15	immune checkpoint gen	0.315342	5.21034e-10	0.326822	4.69033e-10
LAIR1	immune checkpoint gen	0.332943	6.15725e-11	0.333659	2.48234e-10
TNFRSF18	immune checkpoint gen	0.345449	7.7455e-12	0.344016	4.77619e-11
LGALS9	immune checkpoint gen	0.357694	1.22278e-12	0.349379	2.27453e-11
TNFSF4	immune checkpoint gen	0.382955	2.41818e-14	0.380556	3.04078e-13
CD276	immune checkpoint gen	0.406233	0	0.40288	3.56016e-15
CD160	immune checkpoint gen	0.0960053	0.0647151	0.0803828	0.135644
CD44	immune checkpoint gen	0.08709	0.0939264	0.098553	0.0671162
NRP1	immune checkpoint gen	0.0973499	0.0610611	0.100799	0.0610991
IDO2	immune checkpoint gen	-0.0764001	0.1419	-0.0607702	0.259598
CD244	immune checkpoint gen	0.0469499	0.367182	0.0274045	0.61145
ICOSLG	immune checkpoint gen	0.0286057	0.582842	0.0512447	0.341744
KIR3DL1	immune checkpoint gen	-0.0344562	0.508208	-0.0436808	0.417965
IDO1	immune checkpoint gen	0.102552	0.0484011	0.0837111	0.120134
CD160	Immunoinhibitor	0.0960053	0.0647151	0.0803828	0.135644
CD244	Immunoinhibitor	0.0469499	0.367182	0.0274045	0.61145
IDO1	Immunoinhibitor	0.102552	0.0484011	0.0837111	0.120134
KDR	Immunoinhibitor	-0.0873344	0.0930051	-0.0693478	0.198052
KIR2DL1	Immunoinhibitor	-0.0218417	0.674973	-0.0573841	0.287139
KIR2DL3	Immunoinhibitor	0.0734462	0.158007	0.0617051	0.252326
PDCD1LG2	Immunoinhibitor	0.126495	0.0148152	0.129597	0.0159134
BTLA	Immunoinhibitor	0.165945	0.00133748	0.163033	0.00235023
CD274	Immunoinhibitor	0.178299	0.000559796	0.19556	0.000252355
CSF1R	Immunoinhibitor	0.180685	0.000479276	0.178344	0.000876532
IL10	Immunoinhibitor	0.205577	6.63475e-05	0.197421	0.000219551
VTCN1	Immunoinhibitor	0.219997	1.90588e-05	0.223062	2.82598e-05
CD96	Immunoinhibitor	0.227076	1.00144e-05	0.213769	6.3528e-05
TIGIT	Immunoinhibitor	0.243656	2.04348e-06	0.232446	1.25345e-05
TGFBR1	Immunoinhibitor	0.254722	6.62735e-07	0.254137	1.81901e-06
PDCD1	Immunoinhibitor	0.259214	4.13224e-07	0.230853	1.44248e-05
LAG3	Immunoinhibitor	0.260838	3.83621e-07	0.239475	7.10055e-06
HAVCR2	Immunoinhibitor	0.3021	3.45521e-09	0.300817	1.35169e-08
ADORA2A	Immunoinhibitor	0.302238	3.39674e-09	0.315886	2.29108e-09
CTLA4	Immunoinhibitor	0.302463	2.74732e-09	0.289664	4.09665e-08
TGFB1	Immunoinhibitor	0.338302	2.91299e-11	0.336394	1.74065e-10
IL10RB	Immunoinhibitor	0.339373	1.88011e-11	0.341967	6.31764e-11
LGALS9	Immunoinhibitor	0.357694	1.22278e-12	0.349379	2.27453e-11
PVRL2	Immunoinhibitor	0.394551	1.79487e-15	0.387211	9.90875e-14
CXCL12	Immunostimulator	-0.0246425	0.635978	-0.0358031	0.506644
ICOSLG	Immunostimulator	0.0286057	0.582842	0.0512447	0.341744
IL6	Immunostimulator	0.0535359	0.303746	0.0660741	0.220221
IL6R	Immunostimulator	-0.0309907	0.551639	-0.00519514	0.923255
KLRK1	Immunostimulator	0.0720732	0.165874	0.0551427	0.306249
TMIGD2	Immunostimulator	0.114358	0.0276312	0.110778	0.0394488
NT5E	Immunostimulator	0.135043	0.00925035	0.148097	0.0058193
TNFSF14	Immunostimulator	0.140418	0.00674979	0.144989	0.00690324
TNFRSF9	Immunostimulator	0.14328	0.00569692	0.150481	0.00503204
TNFRSF17	Immunostimulator	0.15967	0.00203625	0.155578	0.00371819
PVR	Immunostimulator	0.163147	0.00163597	0.154935	0.00389805
KLRC1	Immunostimulator	0.164895	0.00143644	0.153827	0.0041298
TNFSF18	Immunostimulator	0.187584	0.000279885	0.18675	0.000479518
TMEM173	Immunostimulator	0.190921	0.000221908	0.191397	0.000351099
CD40LG	Immunostimulator	0.214106	3.20517e-05	0.214646	5.69249e-05
CD48	Immunostimulator	0.216932	2.61579e-05	0.208959	9.31661e-05
RAET1E	Immunostimulator	0.21726	2.43088e-05	0.216202	5.01142e-05
CD40	Immunostimulator	0.231776	6.85163e-06	0.246791	3.63599e-06
TNFRSF13B	Immunostimulator	0.23247	6.04787e-06	0.234645	1.03092e-05
CD28	Immunostimulator	0.234094	5.51399e-06	0.240926	6.22769e-06
CD80	Immunostimulator	0.246631	1.51754e-06	0.250947	2.28046e-06
TNFSF13B	Immunostimulator	0.247935	1.33043e-06	0.243917	4.42788e-06
CD27	Immunostimulator	0.249748	1.2009e-06	0.232977	1.26473e-05
IL2RA	Immunostimulator	0.255305	6.23612e-07	0.256186	1.37274e-06
C10orf54	Immunostimulator	0.25799	5.16792e-07	0.260204	1.01045e-06
TNFSF13	Immunostimulator	0.263416	2.92049e-07	0.266042	5.66113e-07
CD86	Immunostimulator	0.277124	6.53242e-08	0.26977	3.88325e-07
TNFRSF25	Immunostimulator	0.278768	5.42861e-08	0.283671	9.06561e-08
CXCR4	Immunostimulator	0.284775	2.73375e-08	0.284099	8.65814e-08
CD70	Immunostimulator	0.288641	1.49787e-08	0.284137	7.55893e-08
TNFRSF13C	Immunostimulator	0.295967	6.16488e-09	0.290891	3.56957e-08
HHLA2	Immunostimulator	0.29914	4.16446e-09	0.31018	3.75084e-09
ICOS	Immunostimulator	0.299989	3.74661e-09	0.288428	4.70371e-08
TNFSF9	Immunostimulator	0.300262	3.62081e-09	0.287169	5.41022e-08
TNFRSF14	Immunostimulator	0.304627	2.08931e-09	0.307681	5.06947e-09
TNFRSF8	Immunostimulator	0.305274	1.92438e-09	0.294222	2.44741e-08
TNFRSF4	Immunostimulator	0.306911	1.89926e-09	0.305853	7.54997e-09
LTA	Immunostimulator	0.309456	1.12504e-09	0.314889	2.10981e-09
TNFSF15	Immunostimulator	0.315342	5.21034e-10	0.326822	4.69033e-10
TNFRSF18	Immunostimulator	0.345449	7.7455e-12	0.344016	4.77619e-11
ENTPD1	Immunostimulator	0.371268	1.92345e-13	0.381239	2.7196e-13
TNFSF4	Immunostimulator	0.382955	2.41818e-14	0.380556	3.04078e-13
ULBP1	Immunostimulator	0.394313	2.98829e-15	0.389145	5.8935e-14
CD276	Immunostimulator	0.406233	0	0.40288	3.56016e-15
MICB	Immunostimulator	0.439762	0	0.445832	0
PTGS2	M1 Macrophage	0.154842	0.00278557	0.174041	0.00115212
IRF5	M1 Macrophage	0.307403	1.46576e-09	0.318851	1.29011e-09
NOS2	M1 Macrophage	-0.0203383	0.696195	-0.0277162	0.607403
VSIG4	M2 Macrophage	0.144205	0.00542569	0.140259	0.00903597
MS4A4A	M2 Macrophage	0.153807	0.00300317	0.155256	0.00382394
CD163	M2 Macrophage	0.10433	0.0446186	0.0973858	0.0704156
CCL23	Macrophage	-0.0664794	0.201399	-0.0857045	0.111529
MS4A2	Macrophage	0.0858176	0.0988545	0.090673	0.092185
FAM198B	Macrophage	0.0217556	0.676044	0.0420109	0.435811
CCL14	Macrophage	-0.342977	1.49667e-11	-0.331506	3.2746e-10
HNMT	Macrophage	-0.195391	0.000156575	-0.182171	0.000674492
WNT5B	Macrophage	0.103411	0.0465753	0.129348	0.0161176
EIF1	Macrophage	0.107921	0.0377727	0.111717	0.0378433
TXNDC3	Macrophage	0.133092	0.0102785	0.133275	0.0130952
CNR2	Macrophage	0.135206	0.00912178	0.134917	0.0120046
CNR1	Macrophage	0.141467	0.00634524	0.129985	0.0155472
FPR2	Macrophage	0.159418	0.00207026	0.163479	0.00228517
GPR77	Macrophage	0.168817	0.00109804	0.181182	0.000709061
GPR27	Macrophage	0.176265	0.00064869	0.16422	0.0021807
FPR1	Macrophage	0.199806	0.000106757	0.207272	0.000102838
HK3	Macrophage	0.203759	7.98281e-05	0.19954	0.000192429
EIF4A1	Macrophage	0.208518	5.17965e-05	0.195938	0.000245342
CD4	Macrophage	0.220911	1.84241e-05	0.211439	7.65564e-05
BASP1	Macrophage	0.225711	1.19714e-05	0.221358	3.41294e-05
NPL	Macrophage	0.231367	7.11794e-06	0.235972	9.71179e-06
CRYBB1	Macrophage	0.231981	6.33372e-06	0.206419	0.000109978
AIF1	Macrophage	0.237071	4.15858e-06	0.23679	9.03072e-06
HRH1	Macrophage	0.247232	1.54475e-06	0.256482	1.45173e-06
SLC15A3	Macrophage	0.250135	1.15498e-06	0.245911	3.9451e-06
IGSF6	Macrophage	0.259705	3.92231e-07	0.252924	1.88535e-06
CD300LB	Macrophage	0.273888	8.2994e-08	0.276	1.81844e-07
FRMD4A	Macrophage	0.28592	2.39422e-08	0.298884	1.68543e-08
RNASE2	Macrophage	0.314064	6.16675e-10	0.311389	3.23893e-09
VNN1	Macrophage	0.317998	4.58964e-10	0.336036	1.82377e-10
CCL26	Macrophage	0.352149	2.84905e-12	0.338787	9.71167e-11
FES	Macrophage	0.355783	2.25525e-12	0.360179	6.73784e-12
FZD2	Macrophage	0.36475	5.57795e-13	0.358614	8.42957e-12
FRAT2	Macrophage	0.42379	0	0.438627	0
CPA3	Mast cell	0.0693581	0.182522	0.0800686	0.137184
CMA1	Mast cell	-0.032154	0.536972	-0.0406589	0.450925
CTSG	Mast cell	-0.0680174	0.191144	-0.0642114	0.233532
FCN1	Mast cell	0.07354	0.157409	0.0649637	0.227966
FTL	Mast cell	0.067115	0.197018	0.0615205	0.253611
SLC6A4	Mast cell	0.059083	0.256304	0.0731197	0.174781
ITGA9	Mast cell	0.117621	0.023514	0.122076	0.0231977
RNASE3	Mast cell	0.119696	0.0211091	0.117884	0.028344
PTGS2	Mast cell	0.154842	0.00278557	0.174041	0.00115212
EGR3	Mast cell	0.170153	0.00100064	0.173319	0.00120886
SIGLEC8	Mast cell	0.197515	0.000128476	0.198232	0.000206547
ARHGAP15	Mast cell	0.215778	2.89221e-05	0.219685	3.92132e-05
PILRA	Mast cell	0.280873	4.27618e-08	0.273816	2.56322e-07
ADAMTS3	Mast cell	0.281333	3.54191e-08	0.28048	1.12536e-07
S100A4	Mast cell	0.31131	8.84391e-10	0.312259	2.91322e-09
HSPA6	Mast cell	0.346669	8.76711e-12	0.34789	3.75837e-11
CPM	Mast cell	0.412748	0	0.409637	0
ENPP1	Memory B cell	-0.0109187	0.833899	0.00348936	0.948411
MYC	Memory B cell	-0.0663872	0.201927	-0.0547802	0.309443
SOX5	Memory B cell	0.0089494	0.863532	0.029958	0.578472
STAT5B	Memory B cell	0.0684432	0.188285	0.0894925	0.096507
SORL1	Memory B cell	-0.214665	3.18508e-05	-0.194883	0.000272203
CLCN5	Memory B cell	0.123341	0.0175135	0.118182	0.0279954
FCER1A	Memory B cell	0.166496	0.00128814	0.17354	0.00119125
AICDA	Memory B cell	0.20362	7.80804e-05	0.220135	3.61643e-05
STAT5A	Memory B cell	0.226547	1.05153e-05	0.216098	5.05419e-05
RUNX2	Memory B cell	0.273662	8.51343e-08	0.2696	3.5564e-07
TLR9	Memory B cell	0.368395	2.27976e-13	0.371269	9.48855e-13
CCNA2	Memory B cell	0.487948	0	0.480302	0
CDKN3	Memory B cell	0.544311	0	0.53326	0
B2M	MHC	-0.0147743	0.776594	-0.0163059	0.762362
HLA-A	MHC	0.102716	0.0480754	0.0876992	0.103392
HLA-B	MHC	0.0690184	0.184592	0.0649805	0.227845
HLA-C	MHC	0.0641044	0.2179	0.0746453	0.165854
HLA-E	MHC	0.0650825	0.210949	0.0654214	0.2247
HLA-F	MHC	0.0720664	0.165914	0.0656401	0.223152
HLA-G	MHC	0.0740791	0.154445	0.056306	0.296305
HLA-DRB1	MHC	0.138564	0.0075624	0.131439	0.0144697
HLA-DPA1	MHC	0.172022	0.000891603	0.173912	0.00117965
HLA-DQB1	MHC	0.182299	0.000425603	0.166198	0.00194644
TAPBP	MHC	0.183783	0.000373225	0.190677	0.000361438
HLA-DPB1	MHC	0.183995	0.000375262	0.170632	0.00146325
HLA-DRA	MHC	0.190504	0.000229155	0.184565	0.000571002
HLA-DQA1	MHC	0.193962	0.000175186	0.180212	0.000771766
HLA-DOA	MHC	0.195966	0.000149621	0.195927	0.000252005
HLA-DMA	MHC	0.206	6.63439e-05	0.195472	0.000260623
HLA-DQA2	MHC	0.208876	5.21756e-05	0.209916	8.63917e-05
HLA-DMB	MHC	0.240771	2.91378e-06	0.245638	4.04594e-06
HLA-DOB	MHC	0.258017	5.15328e-07	0.256803	1.40733e-06
TAP2	MHC	0.259861	4.25049e-07	0.261096	9.25656e-07
TAP1	MHC	0.293464	9.85169e-09	0.276507	1.93744e-07
CD1D	Monocyte	0.0874848	0.0924418	0.102682	0.0564043
CTBS	Monocyte	-0.0207098	0.690794	-0.00412903	0.93897
TMBIM6	Monocyte	-0.117761	0.0233493	-0.0905366	0.0926697
TEX264	Monocyte	0.0693405	0.182634	0.0734857	0.172627
ASGR1	Monocyte	-0.316231	5.77839e-10	-0.328062	5.07703e-10
ASGR2	Monocyte	-0.188787	0.000261406	-0.206077	0.000116713
CFP	Monocyte	-0.104395	0.0445205	-0.110507	0.0399796
PNPLA6	Monocyte	0.113612	0.0287146	0.11568	0.0315081
ATP6V1B2	Monocyte	0.116228	0.0251718	0.113415	0.0349607
EMR4P	Monocyte	0.127106	0.0142891	0.148535	0.00563518
HIVEP2	Monocyte	0.140995	0.0065633	0.153648	0.00420863
MMP15	Monocyte	0.154805	0.00279227	0.156179	0.00358583
DAZAP2	Monocyte	0.179583	0.000519465	0.206302	0.000114689
IKZF1	Monocyte	0.202632	8.75476e-05	0.198502	0.000208039
MBP	Monocyte	0.207627	5.79368e-05	0.233181	1.24232e-05
ACTG1	Monocyte	0.3148	6.9549e-10	0.299203	1.62539e-08
PQBP1	Monocyte	0.321244	2.99512e-10	0.295438	2.48815e-08
ANXA5	Monocyte	0.344419	1.21573e-11	0.346242	4.70161e-11
MARCKSL1	Monocyte	0.406107	0	0.422772	0
CFL1	Monocyte	0.471073	0	0.464944	0
UPK3A	Monocyte	0.471761	5.86957e-22	0.461381	1.2149e-19
CD14	Myeloid derived suppres	-0.210236	4.65189e-05	-0.17742	0.000933049
S100A8	Myeloid derived suppres	0.110009	0.0342023	0.119728	0.0259971
PTGER2	Myeloid derived suppres	0.154661	0.00281804	0.16726	0.00179645
CCR2	Myeloid derived suppres	0.226208	1.14426e-05	0.234276	1.12828e-05
FCGR3A	Myeloid derived suppres	0.235404	4.8722e-06	0.229766	1.67245e-05
ITGAM	Myeloid derived suppres	0.242385	2.49075e-06	0.25866	1.1751e-06
PTGES2	Myeloid derived suppres	0.251369	1.01968e-06	0.220587	3.63883e-05
PSAP	Myeloid derived suppres	0.257279	5.07026e-07	0.261811	7.86229e-07
CD2	Myeloid derived suppres	0.264929	2.48521e-07	0.248559	3.08369e-06
PARVG	Myeloid derived suppres	0.266816	2.02948e-07	0.262117	8.36937e-07
CD86	Myeloid derived suppres	0.277124	6.53242e-08	0.26977	3.88325e-07
FCGR2B	Myeloid derived suppres	0.280326	3.97995e-08	0.287495	5.21781e-08
CXCR4	Myeloid derived suppres	0.284775	2.73375e-08	0.284099	8.65814e-08
GPSM3	Myeloid derived suppres	0.292901	1.05356e-08	0.280749	1.23884e-07
S100A9	Myeloid derived suppres	0.293194	1.01743e-08	0.309433	4.95802e-09
IL18BP	Myeloid derived suppres	0.299379	4.82415e-09	0.280536	1.26722e-07
ITGAL	Myeloid derived suppres	0.331127	7.90724e-11	0.322946	9.64076e-10
FERMT3	Myeloid derived suppres	0.346346	9.19063e-12	0.333956	2.38907e-10
FCGR2A	Myeloid derived suppres	0.383022	2.38773e-14	0.383264	1.94511e-13
IL4R	Myeloid derived suppres	0.391754	3.74996e-15	0.401457	5.31262e-15
BST2	Natural killer cell	0.0805321	0.121481	0.0729178	0.175891
CTSZ	Natural killer cell	0.0997746	0.054873	0.0793244	0.14083
DGKH	Natural killer cell	0.0947006	0.0684701	0.0681643	0.205829
FUCA1	Natural killer cell	0.00246747	0.962204	0.0195054	0.71756
GLS2	Natural killer cell	0.0433351	0.405258	0.0413468	0.443296
FGF18	Natural killer cell	0.0835495	0.10813	0.080887	0.1332
FUT5	Natural killer cell	0.0267769	0.607175	0.0367534	0.495613
IGFBP5	Natural killer cell	0.0250486	0.630423	0.0391086	0.468196
LDB3	Natural killer cell	0.091462	0.0785049	0.108515	0.0436791
GBP3	Natural killer cell	0.111868	0.031268	0.115457	0.0318393
KANK2	Natural killer cell	0.124507	0.0164698	0.140551	0.00889215
CDH2	Natural killer cell	0.144557	0.00531242	0.141781	0.00830905
BCL2	Natural killer cell	0.146948	0.00459784	0.157361	0.00336878
DLL4	Natural killer cell	0.15461	0.00285401	0.159673	0.00292599
FN1	Natural killer cell	0.156215	0.00257578	0.164013	0.00223468
FASLG	Natural killer cell	0.164085	0.00151724	0.14771	0.00591004
CYTH1	Natural killer cell	0.173467	0.000792483	0.182326	0.000654897
FSTL1	Natural killer cell	0.17473	0.000736556	0.166785	0.00187502
FZR1	Natural killer cell	0.175021	0.000721513	0.187021	0.000480341
CDC5L	Natural killer cell	0.192991	0.000188997	0.224916	2.53178e-05
LST1	Natural killer cell	0.193203	0.000185901	0.183175	0.000629145
CRTAM	Natural killer cell	0.195511	0.000150809	0.189927	0.000381673
DAXX	Natural killer cell	0.203416	8.2109e-05	0.213188	6.65656e-05
AKT3	Natural killer cell	0.203959	7.85303e-05	0.214845	5.82462e-05
AXL	Natural killer cell	0.221788	1.70415e-05	0.220834	3.56492e-05
ERBB3	Natural killer cell	0.249714	1.205e-06	0.255454	1.60299e-06
F11R	Natural killer cell	0.250217	1.05487e-06	0.278078	1.45708e-07
DPYD	Natural killer cell	0.302294	3.37358e-09	0.327091	5.73928e-10
FCGR1A	Natural killer cell	0.304562	2.1067e-09	0.296849	1.81138e-08
FAM27A	Natural killer cell	0.318154	3.58559e-10	0.333237	2.03349e-10
CXCL1	Natural killer cell	0.318938	3.22839e-10	0.328619	3.71888e-10
FAM49A	Natural killer cell	0.342742	1.54823e-11	0.346884	4.30941e-11
CSF2RA	Natural killer cell	0.379359	4.71897e-14	0.378093	4.52312e-13
GRB2	Natural killer cell	0.404621	4.77888e-16	0.406498	3.3631e-15
IL32	Natural killer T cell	0.0386894	0.457498	0.0373397	0.488757
LAMP2	Natural killer T cell	-0.0306902	0.555675	0.00884833	0.869734
LILRB5	Natural killer T cell	-0.0949689	0.0676876	-0.0956794	0.0755155
ITIH2	Natural killer T cell	-0.0616203	0.236289	-0.0580716	0.281241
KIR2DS4	Natural killer T cell	0.038317	0.461842	0.0145919	0.786809
SDCBP	Natural killer T cell	-0.0289486	0.578166	-0.00957781	0.859032
KIR2DL1	Natural killer T cell	-0.0218417	0.674973	-0.0573841	0.287139
KIR2DL3	Natural killer T cell	0.0734462	0.158007	0.0617051	0.252326
KIR3DL1	Natural killer T cell	-0.0344562	0.508208	-0.0436808	0.417965
KIR3DL2	Natural killer T cell	0.0556904	0.284672	0.0311028	0.564215
NCR1	Natural killer T cell	-0.0221621	0.670484	-0.0170372	0.752165
TSLP	Natural killer T cell	-0.0599532	0.249354	-0.0227431	0.673339
CLEC1A	Natural killer T cell	-0.0206836	0.691299	-0.00357047	0.947239
THBD	Natural killer T cell	0.0271075	0.602742	0.0207051	0.701138
EMR1	Natural killer T cell	0.103987	0.0453278	0.108145	0.0444058
FOSL1	Natural killer T cell	0.108852	0.0361434	0.114001	0.0340725
KDM4C	Natural killer T cell	0.109247	0.035471	0.121133	0.0242893
HSPB6	Natural killer T cell	0.144954	0.00518705	0.149835	0.00526371
KLRC1	Natural killer T cell	0.164895	0.00143644	0.153827	0.0041298
ISM2	Natural killer T cell	0.167125	0.00123385	0.165001	0.00207547
YBX2	Natural killer T cell	0.173574	0.000786455	0.16028	0.0027902
BTN2A2	Natural killer T cell	0.1917	0.000208936	0.197832	0.00021873
CSF2	Natural killer T cell	0.198273	0.000120872	0.209812	8.40777e-05
KLRG1	Natural killer T cell	0.203246	8.32603e-05	0.19964	0.000190982
SPP1	Natural killer T cell	0.218128	2.35582e-05	0.216737	4.99504e-05
KIRREL3	Natural killer T cell	0.23405	5.2051e-06	0.229534	1.61913e-05
UBASH3A	Natural killer T cell	0.238062	3.53924e-06	0.220104	3.62595e-05
CRTC2	Natural killer T cell	0.239854	3.18388e-06	0.239826	6.87915e-06
ICAM2	Natural killer T cell	0.271676	1.06366e-07	0.258338	1.11088e-06
VCAM1	Natural killer T cell	0.278237	5.7642e-08	0.27442	2.40773e-07
PDPN	Natural killer T cell	0.27949	4.38306e-08	0.269195	3.70863e-07
HSPA4	Natural killer T cell	0.279877	4.19202e-08	0.280036	1.33617e-07
NFATC2IP	Natural killer T cell	0.286231	1.99487e-08	0.298918	1.42594e-08
CREB1	Natural killer T cell	0.300719	4.09444e-09	0.318118	1.7467e-09
CNPY3	Natural killer T cell	0.346441	9.06426e-12	0.344735	5.76282e-11
CRTC3	Natural killer T cell	0.347661	7.58254e-12	0.346933	4.28085e-11
CCDC88A	Natural killer T cell	0.381497	3.18458e-14	0.390187	5.82039e-14
SLC7A7	Natural killer T cell	0.390411	5.15219e-15	0.395773	1.97515e-14
CD101	Natural killer T cell	0.391105	4.38154e-15	0.391328	4.71442e-14
CD109	Natural killer T cell	0.418464	0	0.433329	0
FUT4	Natural killer T cell	0.426286	0	0.425421	0
TREM2	Natural killer T cell	0.435248	0	0.435191	0
MICB	Natural killer T cell	0.439762	0	0.445832	0
CNPY4	Natural killer T cell	0.521073	0	0.528512	0
CDA	Neutrophil	0.072194	0.165164	0.0713187	0.185579
CHST15	Neutrophil	-0.0431554	0.407036	-0.0301527	0.576005
S100A12	Neutrophil	-0.0113033	0.828217	-0.0152386	0.777602
CXCR1	Neutrophil	0.00915517	0.860491	0.0155594	0.773048
STEAP4	Neutrophil	-0.177734	0.000594005	-0.162679	0.0024294
CREB5	Neutrophil	0.0959414	0.0648943	0.115718	0.0314039
CXCR2	Neutrophil	0.114937	0.026848	0.123498	0.0215802
MAK	Neutrophil	0.165226	0.00140456	0.179059	0.000820714
TNFRSF10C	Neutrophil	0.18705	0.000291549	0.175226	0.00106426
VNN3	Neutrophil	0.230037	7.60417e-06	0.245403	3.85488e-06
MMP25	Neutrophil	0.249271	1.16174e-06	0.264941	5.73377e-07
HAL	Neutrophil	0.288484	1.77544e-08	0.292353	3.51166e-08
APOBEC3A	Neutrophil	0.313503	6.63911e-10	0.326868	4.66288e-10
FFAR2	Neutrophil	0.314122	6.11982e-10	0.31607	1.82348e-09
CASP5	Neutrophil	0.320803	2.51237e-10	0.319728	1.15579e-09
C1orf183	Neutrophil	0.344752	1.15853e-11	0.350651	2.57412e-11
BTNL8	Neutrophil	0.377378	5.30012e-14	0.363316	3.09506e-12
MGAM	Neutrophil	0.397027	1.85559e-15	0.410759	1.62188e-15
HIGD1A	Plasmacytoid dendritic c	-0.0305915	0.556778	-0.0015941	0.97642
ENG	Plasmacytoid dendritic c	-0.0523609	0.314343	-0.0507846	0.3461
IGF1	Plasmacytoid dendritic c	-0.0749102	0.14986	-0.0641753	0.233796
GABARAP	Plasmacytoid dendritic c	0.050676	0.330185	0.0380388	0.480461
PROK2	Plasmacytoid dendritic c	0.0806734	0.120862	0.0825131	0.125549
SEPX1	Plasmacytoid dendritic c	-0.0450862	0.386528	-0.0607753	0.259558
KLHL21	Plasmacytoid dendritic c	0.0271081	0.602734	0.0395832	0.463002
KRT23	Plasmacytoid dendritic c	0.12781	0.0137548	0.123735	0.0213279
FCAR	Plasmacytoid dendritic c	0.138871	0.00738823	0.149229	0.00541318
IL3RA	Plasmacytoid dendritic c	0.143287	0.00569452	0.126386	0.0186801
ABTB1	Plasmacytoid dendritic c	0.15078	0.00363192	0.151119	0.00488442
OGT	Plasmacytoid dendritic c	0.15683	0.00245092	0.180065	0.000765915
RNF141	Plasmacytoid dendritic c	0.159176	0.0021263	0.187366	0.000468741
GPX1	Plasmacytoid dendritic c	0.167282	0.00123751	0.157656	0.00330915
SERTAD2	Plasmacytoid dendritic c	0.170515	0.00097565	0.173372	0.0012226
SEC14L1	Plasmacytoid dendritic c	0.204781	7.33883e-05	0.212052	7.29027e-05
IDH3A	Plasmacytoid dendritic c	0.221102	1.81142e-05	0.234763	1.08085e-05
ITGA2B	Plasmacytoid dendritic c	0.225347	1.17409e-05	0.24013	6.27879e-06
SIRPA	Plasmacytoid dendritic c	0.250353	1.04026e-06	0.255504	1.46746e-06
PHRF1	Plasmacytoid dendritic c	0.25284	8.78157e-07	0.261056	9.29279e-07
TMED2	Plasmacytoid dendritic c	0.270385	1.22814e-07	0.288402	4.71718e-08
PDIA4	Plasmacytoid dendritic c	0.275146	7.1996e-08	0.27069	3.17651e-07
CD300LF	Plasmacytoid dendritic c	0.289386	1.59711e-08	0.294208	2.85588e-08
DDX17	Plasmacytoid dendritic c	0.292465	9.45399e-09	0.318849	1.29043e-09
MAGED1	Plasmacytoid dendritic c	0.305165	2.36261e-09	0.29218	3.57972e-08
EMP3	Plasmacytoid dendritic c	0.316626	5.48904e-10	0.312273	3.5379e-09
CBX6	Plasmacytoid dendritic c	0.331262	7.76164e-11	0.335748	1.89338e-10
RALB	Plasmacytoid dendritic c	0.337952	3.06023e-11	0.338928	1.2487e-10
OFD1	Plasmacytoid dendritic c	0.344136	1.26657e-11	0.337145	1.57788e-10
DAB2	Plasmacytoid dendritic c	0.345877	9.83946e-12	0.359795	7.11947e-12
NUCB2	Plasmacytoid dendritic c	0.360987	7.34089e-13	0.363596	2.97044e-12
CXCL10	pro-inflammatory genes	0.10388	0.045588	0.117693	0.0286547
CXCL9	pro-inflammatory genes	0.128227	0.0134471	0.126108	0.0189441
CCL5	pro-inflammatory genes	0.144555	0.00531295	0.126302	0.0188123
IL12B	pro-inflammatory genes	0.154496	0.00284794	0.149503	0.00532742
CD8B	pro-inflammatory genes	0.166437	0.00129335	0.144818	0.00697012
IFNG	pro-inflammatory genes	0.185697	0.000323116	0.182252	0.000658309
CXCL13	pro-inflammatory genes	0.229169	8.24642e-06	0.237916	7.68139e-06
STAT1	pro-inflammatory genes	0.257666	5.34474e-07	0.24438	4.54378e-06
IRF1	pro-inflammatory genes	0.277415	5.56171e-08	0.290928	3.5545e-08
CD19	pro-inflammatory genes	0.308192	1.32434e-09	0.295804	2.04248e-08
IL12A	pro-inflammatory genes	0.402276	7.29268e-16	0.411693	1.38045e-15
GZMB	pro-inflammatory genes	0.013804	0.790915	-0.0032292	0.952253
GNLY	pro-inflammatory genes	0.0500488	0.336211	0.0572097	0.288452
TBX21	pro-inflammatory genes	0.0840465	0.106041	0.080031	0.137369
PRF1	pro-inflammatory genes	0.0659162	0.205252	0.0467977	0.385497
CCR9	receptor	0.039667	0.446202	0.0363637	0.500198
CXCR1	receptor	0.00915517	0.860491	0.0155594	0.773048
CX3CR1	receptor	0.0792143	0.127713	0.100688	0.0613855
XCR1	receptor	0.0956578	0.0656944	0.126637	0.0184455
CXCR2	receptor	0.114937	0.026848	0.123498	0.0215802
CCR3	receptor	0.120634	0.0201129	0.145618	0.00666118
CCR7	receptor	0.16491	0.00143501	0.175181	0.00106751
CXCR5	receptor	0.193741	0.000173511	0.204358	0.000129193
CCR4	receptor	0.20705	5.86351e-05	0.218518	4.13851e-05
CCR1	receptor	0.219453	2.09657e-05	0.223972	2.74183e-05
CCR2	receptor	0.226208	1.14426e-05	0.234276	1.12828e-05
CXCR6	receptor	0.234864	4.81584e-06	0.220037	3.64632e-05
CXCR4	receptor	0.284775	2.73375e-08	0.284099	8.65814e-08
CCR5	receptor	0.293038	8.81789e-09	0.285738	6.3385e-08
CCR8	receptor	0.310336	1.00379e-09	0.313622	2.46549e-09
CXCR3	receptor	0.328694	1.10245e-10	0.304202	9.14964e-09
CCR6	receptor	0.408121	2.52749e-16	0.402493	6.61058e-15
CCR10	receptor	0.444343	2.19667e-19	0.445578	2.80047e-18
LRP1	Regulatory T cell	-0.106213	0.0408859	-0.100732	0.0612461
MARCO	Regulatory T cell	0.0327977	0.528848	0.0306655	0.569709
MRC1	Regulatory T cell	0.0106813	0.837459	0.0209679	0.697389
FOXP3	Regulatory T cell	0.0820675	0.114552	0.112563	0.0363601
CCL3L1	Regulatory T cell	0.168445	0.00112661	0.148097	0.00577951
MS4A6A	Regulatory T cell	0.171479	0.000926133	0.170333	0.00149199
PTGIR	Regulatory T cell	0.172398	0.000868407	0.162658	0.0024326
L1CAM	Regulatory T cell	0.173221	0.00080642	0.152554	0.00445413
CD72	Regulatory T cell	0.188263	0.000272069	0.170258	0.00149928
PRSS23	Regulatory T cell	0.19153	0.000211711	0.194432	0.000281393
STAB1	Regulatory T cell	0.196897	0.000138972	0.212496	7.03618e-05
LIPA	Regulatory T cell	0.202211	9.06066e-05	0.208043	0.000100113
ITGA4	Regulatory T cell	0.223549	1.45543e-05	0.238599	7.68226e-06
PELO	Regulatory T cell	0.24739	1.40584e-06	0.245242	3.91341e-06
MNDA	Regulatory T cell	0.251509	1.00532e-06	0.252885	2.04999e-06
ST8SIA4	Regulatory T cell	0.280214	4.60881e-08	0.289422	4.85369e-08
PLEK	Regulatory T cell	0.28362	3.12284e-08	0.280919	1.2166e-07
MMP12	Regulatory T cell	0.331611	5.67588e-11	0.338803	9.69125e-11
LRRC42	Regulatory T cell	0.359564	1.26161e-12	0.360989	5.99616e-12
CLEC5A	Regulatory T cell	0.360358	8.09631e-13	0.372971	7.3353e-13
IL1R1	regulatory T cell marker	-0.0587556	0.258821	-0.0391692	0.467507
JAK1	regulatory T cell marker	0.0747164	0.150859	0.0940889	0.0805203
CADM1	regulatory T cell marker	-0.112469	0.0303678	-0.0986976	0.0667147
ZBTB38	regulatory T cell marker	-0.0268827	0.605595	-0.00307218	0.954572
RRAGB	regulatory T cell marker	0.108733	0.0363489	0.103327	0.0548661
NDFIP2	regulatory T cell marker	-0.0158581	0.760687	-0.00554337	0.918129
IL1R2	regulatory T cell marker	0.0548928	0.291491	0.0428603	0.426582
LEPROT	regulatory T cell marker	0.0293253	0.573228	0.0591192	0.272642
AHCYL1	regulatory T cell marker	0.0858842	0.0985788	0.0999772	0.0632466
BCL2L1	regulatory T cell marker	-0.0390702	0.452902	-0.0446411	0.407607
IL12RB2	regulatory T cell marker	0.0335799	0.51906	0.0511546	0.342769
METTL7A	regulatory T cell marker	-0.277577	6.20821e-08	-0.260689	9.63492e-07
HSDL2	regulatory T cell marker	-0.175043	0.000720355	-0.170426	0.00148305
HS3ST3B1	regulatory T cell marker	-0.15475	0.002802	-0.155544	0.0037259
SOCS2	regulatory T cell marker	-0.143358	0.00570715	-0.14161	0.00838785
TMPRSS6	regulatory T cell marker	-0.113714	0.0285716	-0.106221	0.0483884
IKZF2	regulatory T cell marker	0.088129	0.0900648	0.108858	0.0430158
HTATIP2	regulatory T cell marker	0.10283	0.0478264	0.107585	0.0455657
THADA	regulatory T cell marker	0.110059	0.0340751	0.109656	0.0415433
TMEM184C	regulatory T cell marker	0.115555	0.0260828	0.124157	0.0209383
NFAT5	regulatory T cell marker	0.123775	0.0171183	0.136696	0.0109627
CHST7	regulatory T cell marker	0.125341	0.0157565	0.129648	0.0158716
LAYN	regulatory T cell marker	0.131654	0.011184	0.138802	0.00978406
GRSF1	regulatory T cell marker	0.16048	0.00195215	0.168594	0.00166971
BATF	regulatory T cell marker	0.166046	0.00134606	0.154933	0.00389859
CD274	regulatory T cell marker	0.178299	0.000559796	0.19556	0.000252355
ZNF282	regulatory T cell marker	0.185737	0.000329379	0.185868	0.000521102
NPTN	regulatory T cell marker	0.189104	0.00025515	0.210744	8.0907e-05
CD177	regulatory T cell marker	0.200251	0.000102964	0.205819	0.000115278
MAGEH1	regulatory T cell marker	0.210347	4.60822e-05	0.210184	8.45755e-05
SSH1	regulatory T cell marker	0.216947	2.61252e-05	0.239348	7.18197e-06
NETO2	regulatory T cell marker	0.221384	1.76656e-05	0.224185	2.69313e-05
PTPRJ	regulatory T cell marker	0.226171	1.14809e-05	0.246946	3.58421e-06
ACSL4	regulatory T cell marker	0.231998	6.71146e-06	0.223618	2.82491e-05
CSF2RB	regulatory T cell marker	0.237126	4.13683e-06	0.247306	3.46606e-06
TIGIT	regulatory T cell marker	0.243656	2.04348e-06	0.232446	1.25345e-05
LY75	regulatory T cell marker	0.258473	4.91446e-07	0.258642	1.17722e-06
CSF1	regulatory T cell marker	0.270882	1.3048e-07	0.293371	3.13546e-08
CHST2	regulatory T cell marker	0.273505	9.77671e-08	0.277253	1.79181e-07
NAB1	regulatory T cell marker	0.273808	9.45358e-08	0.282858	9.89186e-08
LAX1	regulatory T cell marker	0.274119	8.08581e-08	0.270072	3.38689e-07
CASP1	regulatory T cell marker	0.278552	5.56285e-08	0.282786	9.9686e-08
CHRNA6	regulatory T cell marker	0.279517	4.36971e-08	0.281422	1.01629e-07
CTSC	regulatory T cell marker	0.279679	4.28864e-08	0.276527	1.9334e-07
KSR1	regulatory T cell marker	0.283301	3.23945e-08	0.308835	5.32103e-09
ANKRD10	regulatory T cell marker	0.286982	2.11617e-08	0.305668	7.71506e-09
VDR	regulatory T cell marker	0.288136	1.84924e-08	0.302765	1.08041e-08
LIMA1	regulatory T cell marker	0.297071	6.3858e-09	0.311606	3.83107e-09
ICOS	regulatory T cell marker	0.299989	3.74661e-09	0.288428	4.70371e-08
CTLA4	regulatory T cell marker	0.302463	2.74732e-09	0.289664	4.09665e-08
SSTR3	regulatory T cell marker	0.304092	2.23608e-09	0.29836	1.52133e-08
TNFRSF4	regulatory T cell marker	0.306911	1.89926e-09	0.305853	7.54997e-09
LTA	regulatory T cell marker	0.309456	1.12504e-09	0.314889	2.10981e-09
CCR8	regulatory T cell marker	0.310336	1.00379e-09	0.313622	2.46549e-09
ADAT2	regulatory T cell marker	0.310828	1.15749e-09	0.327483	5.46197e-10
GCNT1	regulatory T cell marker	0.317828	3.74468e-10	0.303153	8.68792e-09
IL21R	regulatory T cell marker	0.318234	3.54704e-10	0.305768	6.37195e-09
RNF145	regulatory T cell marker	0.342929	1.12158e-11	0.345018	5.54677e-11
TNFRSF18	regulatory T cell marker	0.345449	7.7455e-12	0.344016	4.77619e-11
ACP5	regulatory T cell marker	0.358707	1.4406e-12	0.341883	8.44293e-11
ERI1	regulatory T cell marker	0.364195	4.4403e-13	0.351534	1.6816e-11
ETV7	regulatory T cell marker	0.369317	2.65916e-13	0.356742	1.09976e-11
ENTPD1	regulatory T cell marker	0.371268	1.92345e-13	0.381239	2.7196e-13
FKBP1A	regulatory T cell marker	0.371857	1.74255e-13	0.371573	1.25007e-12
ADPRH	regulatory T cell marker	0.376578	7.74964e-14	0.385259	1.38854e-13
SLC35F2	regulatory T cell marker	0.394095	2.04232e-15	0.397328	1.42071e-14
TFRC	regulatory T cell marker	0.400385	1.02298e-15	0.426001	1.09583e-16
TRAF3	regulatory T cell marker	0.43914	6.37477e-19	0.445616	2.77971e-18
NFE2L3	regulatory T cell marker	0.446638	0	0.448896	0
LAPTM4B	regulatory T cell marker	0.493936	0	0.525351	0
BCL6	T follicular helper cell	-0.0199256	0.701932	-0.00983506	0.855287
LRRC32	T follicular helper cell	0.0767367	0.140096	0.0720542	0.181075
NRP1	T follicular helper cell	0.0973499	0.0610611	0.100799	0.0610991
DPP4	T follicular helper cell	-0.14004	0.00690101	-0.131652	0.0142586
FGF2	T follicular helper cell	-0.139029	0.00736136	-0.144913	0.00697538
PDCD1LG2	T follicular helper cell	0.126495	0.0148152	0.129597	0.0159134
MICA	T follicular helper cell	0.13071	0.0117823	0.140566	0.00888466
CLEC10A	T follicular helper cell	0.170491	0.000992104	0.185499	0.000534803
NCAM1	T follicular helper cell	0.174045	0.000760588	0.189093	0.000405383
CSF1R	T follicular helper cell	0.180685	0.000479276	0.178344	0.000876532
GPR18	T follicular helper cell	0.195519	0.000150712	0.19056	0.000364542
SIGLEC7	T follicular helper cell	0.199438	0.000113423	0.197394	0.000226002
CECR1	T follicular helper cell	0.199709	0.000110976	0.196382	0.000243664
CD200	T follicular helper cell	0.205541	6.89182e-05	0.214571	5.95521e-05
RAET1E	T follicular helper cell	0.21726	2.43088e-05	0.216202	5.01142e-05
CD84	T follicular helper cell	0.226455	1.06049e-05	0.238226	7.94366e-06
B3GAT1	T follicular helper cell	0.246246	1.57756e-06	0.246745	3.3985e-06
LGMN	T follicular helper cell	0.247717	1.36006e-06	0.252639	1.93801e-06
PRDX1	T follicular helper cell	0.248709	1.33293e-06	0.2476	3.37262e-06
PDCD1	T follicular helper cell	0.259214	4.13224e-07	0.230853	1.44248e-05
CEBPA	T follicular helper cell	0.261373	3.28269e-07	0.262272	7.50664e-07
SIGLEC9	T follicular helper cell	0.264401	2.62966e-07	0.261438	8.9498e-07
PDCD6	T follicular helper cell	0.277324	6.38709e-08	0.262894	7.75024e-07
CLEC4A	T follicular helper cell	0.29233	1.12765e-08	0.310742	4.24556e-09
CDK5R1	T follicular helper cell	0.299168	4.94968e-09	0.321075	1.21519e-09
CTSS	T follicular helper cell	0.31714	5.13347e-10	0.322243	1.05192e-09
CD83	T follicular helper cell	0.325101	1.79143e-10	0.328525	4.78778e-10
IVNS1ABP	T follicular helper cell	0.34254	1.59371e-11	0.348899	3.27444e-11
CHST12	T follicular helper cell	0.365941	3.36945e-13	0.354857	1.05069e-11
RAE1	T follicular helper cell	0.385061	1.6048e-14	0.38296	2.04662e-13
CLIC3	T follicular helper cell	0.391202	5.13202e-15	0.388637	6.39335e-14
TYRO3	T follicular helper cell	0.473043	0	0.466195	0
CCL2	TAM	0.114996	0.0268183	0.115896	0.0311904
IL10	TAM	0.205577	6.63475e-05	0.197421	0.000219551
CD68	TAM	0.266329	2.13871e-07	0.24758	3.37872e-06
GIMAP6	tumor-infiltrating lympho	0.0607221	0.243199	0.0733254	0.173483
CFH	tumor-infiltrating lympho	-0.00143607	0.977998	0.0260027	0.629636
FAM65B	tumor-infiltrating lympho	0.0434201	0.404337	0.064416	0.232043
GIMAP5	tumor-infiltrating lympho	0.0649434	0.211928	0.0525058	0.329984
P2RY8	tumor-infiltrating lympho	0.0513112	0.324153	0.0506137	0.347727
KLRD1	tumor-infiltrating lympho	-0.0151927	0.770546	-0.0268311	0.618928
PAX5	tumor-infiltrating lympho	0.0404906	0.43681	0.0326682	0.544763
TARP	tumor-infiltrating lympho	0.0995256	0.055456	0.0855436	0.112205
FCRL3	tumor-infiltrating lympho	0.111838	0.0312684	0.102476	0.0568729
GLYR1	tumor-infiltrating lympho	0.0967472	0.0626858	0.104568	0.0520043
TBX21	tumor-infiltrating lympho	0.0840465	0.106041	0.080031	0.137369
VAMP5	tumor-infiltrating lympho	-0.0424189	0.415094	-0.0690028	0.200297
CST7	tumor-infiltrating lympho	0.114228	0.0278562	0.0923605	0.08626
KLRK1	tumor-infiltrating lympho	0.0720732	0.165874	0.0551427	0.306249
CFHR1	tumor-infiltrating lympho	-0.158175	0.00226958	-0.152054	0.0046238
F5	tumor-infiltrating lympho	-0.154019	0.0029631	-0.141573	0.0084052
GIMAP7	tumor-infiltrating lympho	0.106522	0.0403392	0.120329	0.0252547
MS4A1	tumor-infiltrating lympho	0.108372	0.0369332	0.108567	0.0435789
IL7R	tumor-infiltrating lympho	0.111317	0.0320685	0.121581	0.0237133
PLAC8	tumor-infiltrating lympho	0.122829	0.017941	0.128395	0.0168697
GZMK	tumor-infiltrating lympho	0.124762	0.0162004	0.119825	0.025824
GVIN1	tumor-infiltrating lympho	0.125071	0.0159843	0.139588	0.00937392
TCL1A	tumor-infiltrating lympho	0.127581	0.0139271	0.124162	0.020881
MPEG1	tumor-infiltrating lympho	0.130084	0.0121482	0.136173	0.0112251
GIMAP4	tumor-infiltrating lympho	0.132961	0.0103992	0.135153	0.0119044
CCL5	tumor-infiltrating lympho	0.144555	0.00531295	0.126302	0.0188123
DOCK11	tumor-infiltrating lympho	0.14688	0.00461687	0.134033	0.0126318
TRAF3IP3	tumor-infiltrating lympho	0.153603	0.00304233	0.15378	0.00417577
CD8A	tumor-infiltrating lympho	0.156644	0.00250569	0.131105	0.014722
PRKCQ	tumor-infiltrating lympho	0.157764	0.00230674	0.143796	0.00738391
CD247	tumor-infiltrating lympho	0.159174	0.00212656	0.153479	0.00425105
ITK	tumor-infiltrating lympho	0.160195	0.00196703	0.158116	0.00318748
NLRC3	tumor-infiltrating lympho	0.161448	0.00183143	0.157746	0.00329116
GPR171	tumor-infiltrating lympho	0.161881	0.00175888	0.157463	0.00331698
CCR7	tumor-infiltrating lympho	0.16491	0.00143501	0.175181	0.00106751
SH2D1A	tumor-infiltrating lympho	0.17085	0.000967608	0.154734	0.00394534
PRKCB	tumor-infiltrating lympho	0.171129	0.000934654	0.173758	0.00119175
MS4A6A	tumor-infiltrating lympho	0.171479	0.000926133	0.170333	0.00149199
CD79A	tumor-infiltrating lympho	0.171819	0.00089043	0.157091	0.00339284
IL10RA	tumor-infiltrating lympho	0.172329	0.000858961	0.170729	0.00143413
PVRIG	tumor-infiltrating lympho	0.173803	0.000786564	0.170243	0.00150075
FCRL5	tumor-infiltrating lympho	0.173853	0.000771056	0.178353	0.000861293
SLAMF6	tumor-infiltrating lympho	0.177139	0.000609012	0.167621	0.00175509
IRF4	tumor-infiltrating lympho	0.177701	0.000584699	0.166765	0.00185441
IFFO1	tumor-infiltrating lympho	0.179086	0.000528549	0.172886	0.00124407
TRAT1	tumor-infiltrating lympho	0.182912	0.000398349	0.189963	0.000380669
SELL	tumor-infiltrating lympho	0.184	0.000375124	0.179243	0.000824575
LILRB1	tumor-infiltrating lympho	0.190816	0.000223714	0.185348	0.000540529
GPR18	tumor-infiltrating lympho	0.195519	0.000150712	0.19056	0.000364542
MGC29506	tumor-infiltrating lympho	0.196456	0.000139863	0.185343	0.000529884
PTPRC	tumor-infiltrating lympho	0.197085	0.000136908	0.201619	0.000164414
IL16	tumor-infiltrating lympho	0.199901	0.00010594	0.20468	0.000130043
MAL	tumor-infiltrating lympho	0.201111	9.59869e-05	0.202001	0.000155006
C1orf38	tumor-infiltrating lympho	0.202238	9.04107e-05	0.208023	0.000100269
IKZF1	tumor-infiltrating lympho	0.202632	8.75476e-05	0.198502	0.000208039
EVI2B	tumor-infiltrating lympho	0.212689	3.77512e-05	0.212199	7.20507e-05
ARHGAP15	tumor-infiltrating lympho	0.215778	2.89221e-05	0.219685	3.92132e-05
MFNG	tumor-infiltrating lympho	0.216487	2.71942e-05	0.218144	4.4518e-05
CD48	tumor-infiltrating lympho	0.216932	2.61579e-05	0.208959	9.31661e-05
STK10	tumor-infiltrating lympho	0.2188	2.22068e-05	0.225874	2.33427e-05
XCL2	tumor-infiltrating lympho	0.218874	2.10676e-05	0.211785	7.17827e-05
TBC1D10C	tumor-infiltrating lympho	0.219921	2.01151e-05	0.204487	0.000131992
ITGA4	tumor-infiltrating lympho	0.223549	1.45543e-05	0.238599	7.68226e-06
CD3G	tumor-infiltrating lympho	0.225314	1.17764e-05	0.20553	0.000117914
CCR2	tumor-infiltrating lympho	0.226208	1.14426e-05	0.234276	1.12828e-05
LPXN	tumor-infiltrating lympho	0.229631	8.36106e-06	0.230804	1.52858e-05
HCST	tumor-infiltrating lympho	0.229841	7.74449e-06	0.215737	5.20618e-05
IL2RB	tumor-infiltrating lympho	0.231631	6.9447e-06	0.224661	2.58713e-05
CD40	tumor-infiltrating lympho	0.231776	6.85163e-06	0.246791	3.63599e-06
ACAP1	tumor-infiltrating lympho	0.233561	5.45318e-06	0.226307	2.14174e-05
ARHGAP25	tumor-infiltrating lympho	0.233669	5.73887e-06	0.222934	2.99187e-05
LY9	tumor-infiltrating lympho	0.234002	5.22908e-06	0.226373	2.12954e-05
CD28	tumor-infiltrating lympho	0.234094	5.51399e-06	0.240926	6.22769e-06
HCLS1	tumor-infiltrating lympho	0.236855	4.24519e-06	0.230412	1.58144e-05
CSF2RB	tumor-infiltrating lympho	0.237126	4.13683e-06	0.247306	3.46606e-06
SELPLG	tumor-infiltrating lympho	0.240224	2.86672e-06	0.228295	1.80356e-05
FYB	tumor-infiltrating lympho	0.240658	2.94579e-06	0.242515	5.38996e-06
LAT	tumor-infiltrating lympho	0.241872	2.61837e-06	0.228114	1.92797e-05
ARHGAP30	tumor-infiltrating lympho	0.242179	2.36542e-06	0.240199	6.23924e-06
TIGIT	tumor-infiltrating lympho	0.243656	2.04348e-06	0.232446	1.25345e-05
LCP2	tumor-infiltrating lympho	0.243698	2.19039e-06	0.237874	8.19779e-06
LCK	tumor-infiltrating lympho	0.244156	2.09407e-06	0.230754	1.53529e-05
DOCK2	tumor-infiltrating lympho	0.246337	1.68852e-06	0.237373	8.57334e-06
CD3E	tumor-infiltrating lympho	0.246876	1.60051e-06	0.228942	1.79554e-05
CD27	tumor-infiltrating lympho	0.249748	1.2009e-06	0.232977	1.26473e-05
SLAMF1	tumor-infiltrating lympho	0.249823	1.09816e-06	0.242015	5.28076e-06
INPP5D	tumor-infiltrating lympho	0.250661	1.09539e-06	0.240507	6.46863e-06
CD6	tumor-infiltrating lympho	0.253398	8.29565e-07	0.238132	8.01074e-06
SIRPG	tumor-infiltrating lympho	0.253493	7.52999e-07	0.230337	1.5093e-05
CYBB	tumor-infiltrating lympho	0.255731	5.96435e-07	0.261665	7.9784e-07
NCKAP1L	tumor-infiltrating lympho	0.25603	6.33177e-07	0.248498	3.10137e-06
NCF4	tumor-infiltrating lympho	0.256129	6.26728e-07	0.26065	9.67202e-07
PTPRCAP	tumor-infiltrating lympho	0.256353	6.12396e-07	0.238267	7.91402e-06
CD38	tumor-infiltrating lympho	0.25683	5.82909e-07	0.250125	2.66222e-06
XCL1	tumor-infiltrating lympho	0.257309	5.05445e-07	0.257903	1.15965e-06
CD2	tumor-infiltrating lympho	0.264929	2.48521e-07	0.248559	3.08369e-06
SASH3	tumor-infiltrating lympho	0.265043	2.45521e-07	0.263961	6.97031e-07
SIT1	tumor-infiltrating lympho	0.266032	1.9836e-07	0.251581	2.32006e-06
DOK2	tumor-infiltrating lympho	0.266339	2.13655e-07	0.254043	1.83548e-06
PARVG	tumor-infiltrating lympho	0.266816	2.02948e-07	0.262117	8.36937e-07
CD53	tumor-infiltrating lympho	0.267098	1.9688e-07	0.261377	9.00414e-07
LAX1	tumor-infiltrating lympho	0.274119	8.08581e-08	0.270072	3.38689e-07
CD86	tumor-infiltrating lympho	0.277124	6.53242e-08	0.26977	3.88325e-07
CD52	tumor-infiltrating lympho	0.280962	4.23327e-08	0.279554	1.40615e-07
PLEK	tumor-infiltrating lympho	0.28362	3.12284e-08	0.280919	1.2166e-07
ARHGAP9	tumor-infiltrating lympho	0.286286	1.98182e-08	0.283657	7.96661e-08
GPSM3	tumor-infiltrating lympho	0.292901	1.05356e-08	0.280749	1.23884e-07
PIK3CD	tumor-infiltrating lympho	0.29452	8.68277e-09	0.289039	5.06171e-08
CORO1A	tumor-infiltrating lympho	0.295045	8.15252e-09	0.275943	2.05489e-07
STAT4	tumor-infiltrating lympho	0.298109	5.63118e-09	0.301994	1.18082e-08
ICOS	tumor-infiltrating lympho	0.299989	3.74661e-09	0.288428	4.70371e-08
TNFRSF4	tumor-infiltrating lympho	0.306911	1.89926e-09	0.305853	7.54997e-09
KLHL6	tumor-infiltrating lympho	0.308306	1.59339e-09	0.313826	2.93721e-09
CLEC2D	tumor-infiltrating lympho	0.31038	1.22535e-09	0.313496	3.05571e-09
CD3D	tumor-infiltrating lympho	0.321982	2.71602e-10	0.30085	1.34659e-08
IL2RG	tumor-infiltrating lympho	0.326378	1.50863e-10	0.318397	1.6882e-09
SPNS1	tumor-infiltrating lympho	0.389565	6.24115e-15	0.383184	1.97128e-13
ITM2C	tumor-infiltrating lympho	0.436936	0	0.439379	0
PAG1	tumor-infiltrating lympho	0.467419	0	0.493539	0
TBX21	Type 1 T helper cell	0.0840465	0.106041	0.080031	0.137369
ALCAM	Type 1 T helper cell	0.0441933	0.395838	0.0547979	0.309286
BST1	Type 1 T helper cell	0.0701767	0.177319	0.0926227	0.0853687
CD59	Type 1 T helper cell	0.0488804	0.347625	0.0632356	0.240597
COL5A3	Type 1 T helper cell	-0.0223452	0.667782	-0.000362277	0.994642
DAB1	Type 1 T helper cell	0.0315343	0.544851	0.0391856	0.467511
EMP1	Type 1 T helper cell	0.0244479	0.638647	0.0330506	0.539878
IGF2	Type 1 T helper cell	-0.0746932	0.150986	-0.0750498	0.163568
SAV1	Type 1 T helper cell	0.00963747	0.853222	0.0365256	0.498101
SELP	Type 1 T helper cell	0.0184393	0.723341	0.0255667	0.635554
ENC1	Type 1 T helper cell	0.0898914	0.083794	0.0990872	0.0656425
LTC4S	Type 1 T helper cell	0.0376066	0.470015	0.0279648	0.604012
RGS16	Type 1 T helper cell	0.0835765	0.107993	0.0799724	0.137605
CALD1	Type 1 T helper cell	0.0404531	0.437058	0.0775436	0.149989
MOCOS	Type 1 T helper cell	-0.0215119	0.679471	-0.00640495	0.905459
TRAF3IP2	Type 1 T helper cell	0.0410223	0.430631	0.036271	0.501103
HSD11B1	Type 1 T helper cell	-0.417704	0	-0.402514	3.96342e-15
F12	Type 1 T helper cell	-0.314336	7.38408e-10	-0.310076	4.59487e-09
HTR2B	Type 1 T helper cell	-0.197717	0.00012641	-0.196402	0.000236973
CFHR3	Type 1 T helper cell	-0.195212	0.000158798	-0.180195	0.0007727
GREM2	Type 1 T helper cell	-0.191022	0.000214701	-0.181621	0.000687796
GATM	Type 1 T helper cell	-0.178821	0.000549078	-0.178015	0.000896292
SELE	Type 1 T helper cell	-0.1479	0.00430554	-0.121273	0.0240725
FAM134B	Type 1 T helper cell	-0.142842	0.00588486	-0.118557	0.0274988
ICAM3	Type 1 T helper cell	-0.116892	0.0243454	-0.138198	0.0100621
SKAP1	Type 1 T helper cell	0.087234	0.0933825	0.111317	0.0385375
COL23A1	Type 1 T helper cell	0.132547	0.0105973	0.145993	0.00652045
AHCYL2	Type 1 T helper cell	0.140002	0.0069558	0.167147	0.0018322
MDH1	Type 1 T helper cell	0.149653	0.00389469	0.141541	0.00842001
DOC2B	Type 1 T helper cell	0.152633	0.00320579	0.188905	0.000410912
CHRM3	Type 1 T helper cell	0.153439	0.00304622	0.174871	0.00108993
COL4A4	Type 1 T helper cell	0.158163	0.00227138	0.160279	0.00281891
STAC	Type 1 T helper cell	0.158866	0.00214654	0.174203	0.00113971
BBS12	Type 1 T helper cell	0.164437	0.00148163	0.15009	0.00514831
TNFRSF1A	Type 1 T helper cell	0.167319	0.00123432	0.197881	0.000217932
SLC35B3	Type 1 T helper cell	0.178053	0.00056993	0.202995	0.000143583
DLEU7	Type 1 T helper cell	0.182818	0.000401161	0.181148	0.000710734
SH3KBP1	Type 1 T helper cell	0.185804	0.000327724	0.184271	0.000582864
TRAF1	Type 1 T helper cell	0.198125	0.000122323	0.210037	8.25851e-05
TLR8	Type 1 T helper cell	0.210324	4.44151e-05	0.215263	5.41268e-05
ZEB2	Type 1 T helper cell	0.213672	3.32848e-05	0.2313	1.46418e-05
GPR25	Type 1 T helper cell	0.216109	2.69014e-05	0.219303	3.8766e-05
CD48	Type 1 T helper cell	0.216932	2.61579e-05	0.208959	9.31661e-05
RCSD1	Type 1 T helper cell	0.217129	2.57113e-05	0.214823	5.835e-05
CLEC7A	Type 1 T helper cell	0.218643	2.25171e-05	0.235258	1.03465e-05
GAB3	Type 1 T helper cell	0.221202	1.71072e-05	0.227313	1.96362e-05
CD96	Type 1 T helper cell	0.227076	1.00144e-05	0.213769	6.3528e-05
CD151	Type 1 T helper cell	0.240196	2.87471e-06	0.236438	8.77821e-06
TIGIT	Type 1 T helper cell	0.243656	2.04348e-06	0.232446	1.25345e-05
DUSP14	Type 1 T helper cell	0.251597	9.1575e-07	0.244566	4.16808e-06
CD6	Type 1 T helper cell	0.253398	8.29565e-07	0.238132	8.01074e-06
SIT1	Type 1 T helper cell	0.266032	1.9836e-07	0.251581	2.32006e-06
CD68	Type 1 T helper cell	0.266329	2.13871e-07	0.24758	3.37872e-06
CD53	Type 1 T helper cell	0.267098	1.9688e-07	0.261377	9.00414e-07
IRF1	Type 1 T helper cell	0.277415	5.56171e-08	0.290928	3.5545e-08
METRNL	Type 1 T helper cell	0.278733	5.45011e-08	0.284034	8.71827e-08
CD52	Type 1 T helper cell	0.280962	4.23327e-08	0.279554	1.40615e-07
FCGR2C	Type 1 T helper cell	0.281959	3.29311e-08	0.29592	2.01557e-08
CD70	Type 1 T helper cell	0.288641	1.49787e-08	0.284137	7.55893e-08
GFPT2	Type 1 T helper cell	0.288978	1.43864e-08	0.278764	1.35389e-07
FBXO30	Type 1 T helper cell	0.289678	1.32304e-08	0.303565	8.27567e-09
RYR1	Type 1 T helper cell	0.294235	7.62241e-09	0.283395	8.19854e-08
HUNK	Type 1 T helper cell	0.294586	7.30182e-09	0.296946	1.7912e-08
SIGLEC10	Type 1 T helper cell	0.306569	1.63122e-09	0.307548	5.15116e-09
CD7	Type 1 T helper cell	0.314178	7.53574e-10	0.3005	1.40165e-08
ADAM8	Type 1 T helper cell	0.322426	2.56049e-10	0.331146	3.429e-10
FURIN	Type 1 T helper cell	0.32387	2.11255e-10	0.336094	1.81012e-10
THUMPD2	Type 1 T helper cell	0.332909	6.18572e-11	0.332049	3.05412e-10
CD47	Type 1 T helper cell	0.337266	3.37038e-11	0.353357	1.76893e-11
CD97	Type 1 T helper cell	0.340831	2.03517e-11	0.327886	5.1914e-10
ITGB4	Type 1 T helper cell	0.359093	1.35719e-12	0.347964	3.72041e-11
P2RX5	Type 1 T helper cell	0.3804	3.90286e-14	0.371182	1.32671e-12
MAN1B1	Type 1 T helper cell	0.382123	2.83207e-14	0.383485	1.87456e-13
IL12A	Type 1 T helper cell	0.402276	7.29268e-16	0.411693	1.38045e-15
HAVCR1	Type 1 T helper cell	0.418388	3.73463e-17	0.437044	1.42605e-17
B3GALNT1	Type 1 T helper cell	0.442523	0	0.457303	0
MMD	Type 1 T helper cell	0.497776	0	0.507383	0
CA2	Type 17 T helper cell	-0.013897	0.789538	0.0156999	0.770944
IL17C	Type 17 T helper cell	0.0601145	0.24808	0.0722138	0.180199
IL17RC	Type 17 T helper cell	0.058985	0.256964	0.0616376	0.252708
LONRF3	Type 17 T helper cell	0.0492559	0.34393	0.0689454	0.200672
ABCB1	Type 17 T helper cell	0.0299544	0.565026	0.0520909	0.333823
CCR9	Type 17 T helper cell	0.039667	0.446202	0.0363637	0.500198
GPR44	Type 17 T helper cell	0.0837027	0.10746	0.069581	0.196545
C2CD4B	Type 17 T helper cell	0.14197	0.00615916	0.143459	0.00752513
IL23A	Type 17 T helper cell	0.147996	0.00428037	0.152554	0.0044541
ABCA1	Type 17 T helper cell	0.168684	0.00112414	0.156177	0.00361852
CEACAM3	Type 17 T helper cell	0.169716	0.00103161	0.174608	0.00110932
ADAMTS12	Type 17 T helper cell	0.175519	0.000684476	0.187276	0.000461838
IL17RE	Type 17 T helper cell	0.190264	0.000233439	0.195441	0.000261226
TNIP2	Type 17 T helper cell	0.20325	8.32315e-05	0.194947	0.000270917
CAMTA1	Type 17 T helper cell	0.216271	2.7711e-05	0.212025	7.30614e-05
CD40	Type 17 T helper cell	0.231776	6.85163e-06	0.246791	3.63599e-06
IL17RA	Type 17 T helper cell	0.247654	1.48117e-06	0.27019	3.72068e-07
ANK1	Type 17 T helper cell	0.253261	7.71292e-07	0.246947	3.33462e-06
B3GALT2	Type 17 T helper cell	0.254482	6.79438e-07	0.245966	3.6567e-06
C2CD4A	Type 17 T helper cell	0.286541	1.923e-08	0.293725	2.5901e-08
ANKRD22	Type 17 T helper cell	0.313368	6.75757e-10	0.320082	1.10559e-09
CCDC65	Type 17 T helper cell	0.314409	5.89279e-10	0.317037	1.61737e-09
ILDR1	Type 17 T helper cell	0.354042	2.13848e-12	0.376889	4.03386e-13
SH2D6	Type 17 T helper cell	0.362273	6.00558e-13	0.353898	1.20411e-11
IFT80	Type 17 T helper cell	0.388772	7.79885e-15	0.393575	2.88293e-14
GNAI1	Type 2 T helper cell	-0.0171334	0.742214	-0.0110754	0.837357
NRP2	Type 2 T helper cell	0.0811135	0.118809	0.0945551	0.0790264
PHLDA1	Type 2 T helper cell	-0.0890879	0.0866054	-0.0919558	0.0876505
RBMS3	Type 2 T helper cell	0.0468481	0.368223	0.0672293	0.212242
RNF125	Type 2 T helper cell	-0.141615	0.00632807	-0.10485	0.0513715
DNAJC12	Type 2 T helper cell	-0.178422	0.000565176	-0.186474	0.000499282
DLC1	Type 2 T helper cell	-0.106736	0.0398968	-0.116856	0.0297635
OSBPL1A	Type 2 T helper cell	0.0952016	0.0670151	0.109042	0.0427029
CSRP2	Type 2 T helper cell	0.134047	0.00974074	0.146792	0.00622983
DUSP6	Type 2 T helper cell	0.180225	0.000495693	0.183075	0.000633529
GSTA4	Type 2 T helper cell	0.186317	0.000315297	0.19949	0.000193148
EVI5	Type 2 T helper cell	0.201686	9.45651e-05	0.222376	3.13493e-05
PDE4B	Type 2 T helper cell	0.225423	1.22879e-05	0.22967	1.68632e-05
GATA3	Type 2 T helper cell	0.229306	8.14179e-06	0.225471	2.30115e-05
CXCR6	Type 2 T helper cell	0.234864	4.81584e-06	0.220037	3.64632e-05
IL26	Type 2 T helper cell	0.235733	4.4311e-06	0.232356	1.26354e-05
DAPK1	Type 2 T helper cell	0.237887	3.84653e-06	0.257817	1.2756e-06
DHFR	Type 2 T helper cell	0.238841	3.51019e-06	0.257187	1.35602e-06
PLA2G4A	Type 2 T helper cell	0.241635	2.4959e-06	0.24909	2.72252e-06
LAIR2	Type 2 T helper cell	0.250344	1.04126e-06	0.250354	2.41343e-06
TMPRSS3	Type 2 T helper cell	0.256537	5.48141e-07	0.271809	2.82684e-07
RAB27B	Type 2 T helper cell	0.268072	1.5862e-07	0.275916	1.83481e-07
ASB2	Type 2 T helper cell	0.268319	1.54357e-07	0.267791	4.28577e-07
LAMP3	Type 2 T helper cell	0.467162	0	0.463686	0
CENPF	Type 2 T helper cell	0.53093	0	0.532206	0
CDC25C	Type 2 T helper cell	0.534277	0	0.523966	0
BIRC5	Type 2 T helper cell	0.56563	0	0.55832	0
HELLS	Type 2 T helper cell	0.573842	0	0.572667	0
CDC7	Type 2 T helper cell	0.632059	0	0.634399	0
